# Supplementary material for: Probiotic Bacteria with High Alpha-Gal Content Protect Zebrafish against Mycobacteriosis
Source: Pharmaceuticals (Basel). 2021 Jun 30;14(7):635. doi: 10.3390/ph14070635 (PMC8308674; doi:10.3390/ph14070635)
Supplement: Supplementary file 1 [file pharmaceuticals-14-00635-s001.zip]

Archive with 1 entries (1 files):
- pharmaceuticals-1239977-supplementary.xlsx
