# Supplementary material for: Probiotic Bacteria with High Alpha-Gal Content Protect Zebrafish against Mycobacteriosis
Source: Pharmaceuticals (Basel). 2021 Jun 30;14(7):635. doi: 10.3390/ph14070635 (PMC8308674; doi:10.3390/ph14070635)
Supplement: Supplementary file 1 [file pharmaceuticals-14-00635-s001.zip › pharmaceuticals-1239977-supplementary.xlsx]

## Sheet: Data S1
File S1: Data S1. Raw counts of taxonomic assignations per sample generated with DADA2 and grouped by time point and treatment group
						PRE-CHALLENGE (weeks 3-5)																					POST-CHALLENGE (week 10)
Taxonomic assignments (ASVs)						Aeromonas veronii probiotic						Pseudomonas entomophila probiotic						⍺-Gal						Control			Aeromonas veronii probiotic				Pseudomonas entomophila probiotic					⍺-Gal				Control
Kingdom	Phylum	Class	Order	Family	Genus	T1L0	T1L1	T1L2	T1L10	T1L11	T1L12	T1L3	T1L4	T1L5	T1L13	T1L14	T1L15	T1L7	T1L8	T1L9	T1L18	T1L19	T1L20	T1L6	T1L16	T1L17	T1L21	T1L22	T1L23	T1L24	T1L25	T1L26	T1L27	T1L28	T1L29	T1L35	T1L36	T1L37	T1L38	T1L30	T1L31	T1L32	T1L33	T1L34
Bacteria	Proteobacteria	Gammaproteobacteria	Pseudomonadales	Moraxellaceae	Acinetobacter	17926	5761	17161	16373	1538	3652	6058	9596	15217	25464	4322	8986	2720	21825	31645	4041	2480	3318	5940	20668	2299	54146	0	0	0	42310	33465	46322	27471	13070	26463	13989	16198	6911	944	67202	21280	0	21
Bacteria	Proteobacteria	Gammaproteobacteria	Aeromonadales	Aeromonadaceae	Aeromonas	7216	44615	2856	43424	25388	76429	3301	2352	2825	5684	10937	7637	80645	6515	5225	5640	3349	2206	981	37734	7929	7841	93	0	109	6818	5160	6297	3441	1691	4680	2079	2438	571	6333	8227	1133	0	44
Bacteria	Proteobacteria	Alphaproteobacteria	Rhodobacterales	Rhodobacteraceae	Gemmobacter	5494	26504	2723	8299	26050	2745	7656	4862	561	2006	7644	8073	279	2210	991	2811	16440	17271	1287	1913	17101	1703	7010	208	0	1519	832	2171	301	1533	1786	1033	1380	945	0	0	0	10	0
Bacteria	Proteobacteria	Gammaproteobacteria	Pseudomonadales	Moraxellaceae	Acinetobacter	4470	773	3698	3232	435	756	835	1561	1934	6194	1694	1587	590	3413	6160	732	199	2186	1029	3549	261	13539	0	0	0	7587	6672	9682	6073	2627	5303	3505	2157	857	202	13001	3483	0	0
Bacteria	Actinobacteriota	Actinobacteria	Micrococcales	Promicromonosporaceae	Cellulosimicrobium	0	4175	0	0	2353	6984	7874	0	0	3250	7441	15859	0	0	0	8913	2731	7968	25006	0	3266	0	0	0	0	0	0	0	0	0	0	0	0	15216	0	0	0	0	0
Bacteria	Bacteroidota	Bacteroidia	Flavobacteriales	Weeksellaceae	Cloacibacterium	305	1562	0	10077	27691	30427	80	0	0	711	6529	2166	233	19	0	2583	8762	1281	0	735	809	0	0	0	0	0	0	0	0	0	27	0	0	0	0	0	0	0	0
Bacteria	Proteobacteria	Gammaproteobacteria	Burkholderiales	Comamonadaceae	NA	1083	23649	1041	740	639	1193	824	295	2322	2045	2173	2101	480	1384	714	1074	17952	771	282	5295	13421	946	4402	0	184	675	1147	1892	364	1009	1398	614	684	696	0	28	0	0	0
Bacteria	Desulfobacterota	Desulfovibrionia	Desulfovibrionales	Desulfovibrionaceae	NA	0	89	0	0	0	21	0	0	0	0	216	0	0	0	0	75099	33	195	0	0	0	0	32	0	0	0	0	0	0	0	0	0	0	84	0	0	13	0	0
Bacteria	Proteobacteria	Gammaproteobacteria	Enterobacterales	Enterobacteriaceae	Plesiomonas	1807	1406	3341	1071	504	332	4629	1954	4043	535	1120	1917	1200	1358	1374	4518	443	210	9462	558	2923	400	3114	0	209	980	822	1212	206	1279	1838	855	896	356	346	0	1543	8891	3060
Bacteria	Proteobacteria	Alphaproteobacteria	Rhizobiales	Rhizobiaceae	Shinella	8137	23725	1224	239	125	316	15178	1130	0	129	1074	447	246	561	651	711	195	0	143	897	0	209	361	0	0	152	4801	473	7825	136	312	659	179	0	22	244	0	0	0
Bacteria	Patescibacteria	Saccharimonadia	Saccharimonadales	NA	NA	1929	808	2002	1587	319	810	2454	1807	2425	1196	1497	2044	521	3634	1698	1654	372	1089	913	1880	189	2713	12724	165	0	2530	3053	3617	1445	2714	3134	2419	2510	804	0	49	0	0	0
Bacteria	Bacteroidota	Bacteroidia	Flavobacteriales	Weeksellaceae	Cloacibacterium	545	1346	1019	4218	10542	7086	245	983	0	1330	3377	2050	215	1331	1196	2008	2917	1874	163	1700	2417	1816	691	0	0	1229	1918	1365	962	453	863	383	979	261	0	1485	771	0	0
Bacteria	Bacteroidota	Bacteroidia	Flavobacteriales	Weeksellaceae	Cloacibacterium	624	1542	349	4468	10083	7299	97	384	0	1499	2689	2437	0	969	857	1595	3054	1190	161	2509	3347	1664	859	0	0	1323	1989	1428	860	617	852	525	416	312	0	1562	1313	0	0
Bacteria	Planctomycetota	Planctomycetes	Planctomycetales	Rubinisphaeraceae	SH-PL14	1369	711	1627	1033	47	572	997	1367	1469	960	281	868	270	2019	1531	643	214	85	257	1041	54	2132	6133	41	0	2259	3781	2692	3958	1674	1796	1273	907	682	58	887	51	0	118
Bacteria	Proteobacteria	Alphaproteobacteria	Rhizobiales	Beijerinckiaceae	Bosea	2208	8479	577	1113	4181	450	9265	883	0	500	1781	1465	216	401	377	1650	433	1759	249	692	507	502	1004	0	0	349	767	645	1978	241	488	451	238	335	15	284	0	0	72
Bacteria	Proteobacteria	Gammaproteobacteria	Enterobacterales	Enterobacteriaceae	Plesiomonas	1030	672	1148	338	226	186	3090	1053	3032	452	579	539	810	351	630	1589	163	600	4205	418	1658	428	2024	0	279	813	570	1193	160	611	931	406	179	65	57	0	720	3503	1666
Bacteria	Firmicutes	Clostridia	Clostridiales	Clostridiaceae	Clostridium sensu stricto 1	538	365	1335	183	140	440	182	679	681	154	584	277	199	2910	1339	132	81	0	310	908	147	527	435	147	0	177	1418	209	11329	159	171	898	1822	5316	0	0	0	0	0
Bacteria	Bacteroidota	Bacteroidia	Flavobacteriales	Crocinitomicaceae	Fluviicola	625	217	1056	478	156	197	231	177	1476	848	238	349	222	967	1462	791	1391	750	295	1312	248	1666	1620	0	0	2606	1873	2266	1277	988	1525	1098	464	388	0	2959	0	0	0
Bacteria	Proteobacteria	Gammaproteobacteria	Pseudomonadales	Pseudomonadaceae	Pseudomonas	184	84	131	729	4046	14041	122	49	71	592	2158	957	234	681	193	866	1759	0	78	52	0	285	817	0	306	84	81	457	0	192	344	152	359	243	0	0	0	0	0
Bacteria	Bacteroidota	Bacteroidia	Bacteroidales	Porphyromonadaceae	Porphyromonas	423	275	1318	464	40	661	494	576	907	922	900	805	88	359	344	676	28	0	340	295	197	1027	313	1837	2283	831	800	1038	425	609	1318	540	112	543	1410	419	1120	2283	1824
Bacteria	Bacteroidota	Bacteroidia	Bacteroidales	Tannerellaceae	Tannerella	517	247	1097	497	83	631	492	562	519	834	587	1406	118	1143	1082	0	228	356	242	675	68	852	407	1927	1794	993	469	1069	337	630	668	1050	878	815	741	460	794	1566	1979
Bacteria	Fusobacteriota	Fusobacteriia	Fusobacteriales	Fusobacteriaceae	Fusobacterium	740	219	911	705	87	467	531	563	1335	987	1178	1173	181	1531	696	0	69	203	747	423	84	499	315	1322	2010	613	919	787	370	517	726	223	792	465	1339	294	1478	1961	1325
Bacteria	Actinobacteriota	Actinobacteria	Propionibacteriales	Propionibacteriaceae	Cutibacterium	776	219	1773	2048	109	229	210	790	1330	461	610	1404	76	1238	680	526	135	269	648	1470	33	905	585	1551	1198	431	410	744	141	290	550	218	748	812	1273	182	642	714	492
Bacteria	Planctomycetota	Planctomycetes	Pirellulales	Pirellulaceae	Pirellula	371	442	663	254	135	382	536	303	1238	414	187	348	220	1273	693	643	90	210	154	637	46	613	4059	0	13	341	760	1802	243	941	1220	703	955	5260	0	193	0	0	0
Bacteria	Proteobacteria	Alphaproteobacteria	Rhizobiales	Rhizobiaceae	Ensifer	438	1649	510	1248	1738	288	1114	221	2719	424	1314	796	128	1067	545	0	42	919	374	817	1444	536	2024	217	0	309	348	1085	359	390	696	403	687	70	84	181	169	0	0
Bacteria	Proteobacteria	Alphaproteobacteria	Sphingomonadales	Sphingomonadaceae	Sphingomonas	166	946	1004	913	255	305	301	1125	2353	731	166	157	167	1917	775	797	57	648	439	1087	348	570	272	439	324	341	475	945	198	214	769	445	1024	901	1139	246	582	1184	375
Bacteria	Fusobacteriota	Fusobacteriia	Fusobacteriales	Fusobacteriaceae	Fusobacterium	407	269	745	438	116	488	467	40	1441	1023	1064	1413	112	1123	464	81	64	0	383	674	233	525	387	1388	1342	1003	586	844	196	570	794	441	410	0	2323	204	858	761	1337
Bacteria	Cyanobacteria	Cyanobacteriia	Chloroplast	NA	NA	0	589	0	0	570	2789	1976	0	0	621	1059	2167	0	0	25	1718	248	903	5070	36	417	117	0	0	39	0	58	69	54	0	0	59	0	4527	0	58	86	0	0
Bacteria	Proteobacteria	Gammaproteobacteria	Francisellales	Francisellaceae	Francisella	429	180	429	389	69	158	192	265	1719	504	306	0	70	552	369	0	0	0	0	470	142	709	590	1821	2325	469	455	816	300	415	523	458	335	404	1732	70	1181	2932	1341
Bacteria	Proteobacteria	Alphaproteobacteria	Rhodobacterales	Rhodobacteraceae	Gemmobacter	646	128	493	359	915	226	302	534	0	539	190	1307	101	972	590	443	144	427	83	593	203	1350	2180	125	38	627	3338	954	1435	575	713	775	745	63	0	0	0	0	0
Bacteria	Proteobacteria	Gammaproteobacteria	Aeromonadales	Aeromonadaceae	Aeromonas	379	2978	195	314	0	0	270	93	0	525	248	412	2496	627	468	388	270	91	80	4033	751	579	0	0	24	713	593	518	251	152	372	204	394	216	719	992	183	0	0
Bacteria	Proteobacteria	Gammaproteobacteria	Burkholderiales	Comamonadaceae	Paucibacter	95	1505	38	175	74	179	24	40	390	1904	103	119	10945	324	117	0	3160	0	0	225	40	37	21	0	16	45	0	0	15	13	44	10	111	0	0	40	31	0	0
Bacteria	Fusobacteriota	Fusobacteriia	Fusobacteriales	Fusobacteriaceae	Fusobacterium	409	393	959	383	44	261	185	165	926	502	678	745	105	938	500	0	0	197	288	471	46	287	166	825	1290	348	331	607	171	236	527	474	582	483	977	183	634	1299	715
Bacteria	Bacteroidota	Bacteroidia	Flavobacteriales	Crocinitomicaceae	Fluviicola	305	135	254	290	88	205	119	210	838	1013	170	311	124	553	879	0	634	0	123	504	125	1959	764	0	0	1234	907	1585	716	364	795	1029	266	141	0	1443	0	0	0
Bacteria	Proteobacteria	Alphaproteobacteria	Rhodobacterales	Rhodobacteraceae	Tabrizicola	315	336	486	635	306	300	761	140	350	287	222	930	77	881	401	194	256	53	0	851	69	462	3095	90	29	550	563	911	345	605	752	354	598	1144	0	0	0	0	0
Bacteria	Actinobacteriota	Acidimicrobiia	Microtrichales	NA	NA	106	64	483	103	30	477	111	301	473	144	0	256	95	1884	669	578	28	375	35	506	97	81	836	0	0	72	182	444	175	187	434	212	1393	4975	0	0	0	0	0
Bacteria	Planctomycetota	Phycisphaerae	Phycisphaerales	Phycisphaeraceae	SM1A02	779	1222	59	688	2848	102	445	42	70	79	648	1178	5	144	22	923	627	382	0	178	3806	0	11	0	0	0	0	0	0	0	0	0	30	167	0	0	0	0	0
Bacteria	Bacteroidota	Bacteroidia	Chitinophagales	Chitinophagaceae	Dinghuibacter	396	114	628	612	59	207	556	501	1186	210	332	199	58	857	372	0	0	0	217	432	0	324	2559	23	0	473	295	937	48	605	944	500	612	117	0	0	0	0	0
Bacteria	Planctomycetota	Planctomycetes	Pirellulales	Pirellulaceae	Pirellula	436	41	439	578	11	190	241	529	354	252	80	262	73	1257	486	247	123	0	90	458	278	390	1974	0	0	263	473	364	662	433	476	180	1275	686	0	22	0	0	0
Bacteria	Patescibacteria	Saccharimonadia	Saccharimonadales	NA	NA	120	0	588	548	26	36	145	615	0	149	0	204	64	494	260	489	0	0	335	84	33	122	659	40	0	247	2990	208	3830	175	163	348	297	290	0	0	0	0	0
Bacteria	Proteobacteria	Alphaproteobacteria	Rhodobacterales	Rhodobacteraceae	Tabrizicola	255	305	188	425	1361	78	883	131	0	57	481	160	0	188	0	653	3635	2668	89	160	0	0	419	0	0	105	273	71	0	89	0	152	143	147	0	0	0	0	0
Bacteria	Verrucomicrobiota	Verrucomicrobiae	Chthoniobacterales	Chthoniobacteraceae	Candidatus Udaeobacter	270	84	125	180	15	117	134	101	199	350	255	255	55	209	263	493	154	38	0	494	63	373	296	920	765	346	351	412	242	314	602	442	106	96	1129	309	763	656	823
Bacteria	Fusobacteriota	Fusobacteriia	Fusobacteriales	Fusobacteriaceae	Fusobacterium	109	263	378	225	0	254	200	263	0	689	380	0	69	625	322	163	0	0	504	43	124	407	118	1171	1042	278	189	563	192	253	447	213	291	90	1046	107	596	714	354
Bacteria	Proteobacteria	Alphaproteobacteria	Rhizobiales	Rhizobiaceae	Candidatus Tokpelaia	237	213	656	176	0	31	322	254	0	260	1355	1521	89	405	359	0	55	201	268	118	129	420	1103	0	11	233	694	420	714	290	432	384	192	0	0	217	268	186	66
Bacteria	Proteobacteria	Gammaproteobacteria	Gammaproteobacteria Incertae Sedis	Unknown Family	Candidatus Berkiella	221	123	520	261	39	134	245	109	557	69	43	422	72	786	251	430	79	435	155	411	0	171	1841	0	0	292	620	657	684	422	638	166	529	231	0	0	0	0	0
Bacteria	Proteobacteria	Alphaproteobacteria	Sphingomonadales	Sphingomonadaceae	Sphingomonas	0	293	309	0	0	171	144	280	0	54	478	0	0	749	274	569	312	442	0	155	0	237	295	718	384	211	191	104	84	123	271	191	418	73	822	125	747	1183	191
Bacteria	Proteobacteria	Gammaproteobacteria	Burkholderiales	Comamonadaceae	NA	182	144	314	662	51	1786	42	0	0	425	87	281	23	338	221	0	284	0	171	132	0	783	908	0	0	93	2559	207	50	148	176	106	155	191	0	0	0	0	0
Bacteria	Proteobacteria	Alphaproteobacteria	Rickettsiales	Candidatus Midichloria	NA	584	0	0	0	0	146	37	72	0	112	67	132	50	306	161	0	0	283	93	82	0	192	32	1650	1825	59	266	526	145	177	277	275	208	347	239	56	634	987	466
Bacteria	Proteobacteria	Gammaproteobacteria	Enterobacterales	Enterobacteriaceae	Plesiomonas	275	425	251	242	70	0	619	325	266	90	0	0	112	461	291	868	130	270	1031	208	530	101	498	0	0	111	94	209	61	167	166	59	288	38	0	0	219	1379	264
Bacteria	Proteobacteria	Alphaproteobacteria	Rickettsiales	Mitochondria	NA	0	420	0	0	243	1265	1259	0	0	371	503	527	0	0	0	871	42	150	2126	0	281	0	0	0	0	0	0	0	0	0	0	0	0	2043	0	0	0	0	0
Bacteria	Proteobacteria	Gammaproteobacteria	Burkholderiales	Comamonadaceae	Kinneretia	0	2324	66	86	0	157	112	173	0	143	164	0	0	240	125	256	2651	94	114	681	1175	0	541	0	0	0	128	217	0	111	151	44	146	87	0	0	0	0	0
Bacteria	Bacteroidota	Bacteroidia	Bacteroidales	Porphyromonadaceae	Porphyromonas	167	76	193	179	64	491	256	266	313	332	69	196	51	570	272	0	0	211	479	90	78	155	144	615	574	235	54	150	33	210	324	183	272	0	424	74	310	1009	457
Bacteria	Firmicutes	Bacilli	Lactobacillales	Streptococcaceae	Streptococcus	268	179	458	126	73	107	52	245	442	228	302	0	39	0	142	160	11	163	47	154	54	530	162	700	939	269	226	455	97	265	271	380	0	0	0	116	583	506	692
Bacteria	Synergistota	Synergistia	Synergistales	Synergistaceae	Fretibacterium	131	61	379	0	31	158	211	92	762	130	141	324	39	153	120	134	55	0	168	0	0	304	53	341	679	358	363	410	106	235	377	174	76	0	628	171	291	737	792
Bacteria	Firmicutes	Clostridia	Peptostreptococcales-Tissierellales	Peptostreptococcaceae	Filifactor	251	45	329	260	0	93	212	255	0	173	36	888	0	372	190	162	0	117	116	473	30	211	157	392	450	254	106	202	75	140	254	380	169	158	630	122	89	1019	370
Bacteria	Proteobacteria	Gammaproteobacteria	Pseudomonadales	Pseudomonadaceae	Pseudomonas	0	40	0	193	1212	4698	86	52	0	116	446	586	0	77	68	0	357	287	0	23	0	0	291	0	72	59	100	39	34	47	0	0	91	0	0	0	0	0	0
Bacteria	Campilobacterota	Campylobacteria	Campylobacterales	Campylobacteraceae	Campylobacter	274	75	71	229	0	98	94	0	703	0	0	0	27	68	144	0	73	349	319	137	0	108	375	385	828	334	162	287	132	146	334	159	0	289	221	141	483	1619	210
Bacteria	Proteobacteria	Alphaproteobacteria	Rhizobiales	Rhizobiaceae	Allorhizobium-Neorhizobium-Pararhizobium-Rhizobium	601	2382	72	243	250	50	1900	75	0	317	0	210	250	0	0	0	1118	211	0	0	43	0	48	0	0	0	315	0	484	0	0	166	0	83	0	0	0	0	0
Bacteria	Proteobacteria	Alphaproteobacteria	Rhizobiales	Xanthobacteraceae	Bradyrhizobium	230	0	233	224	94	41	114	0	336	212	216	0	89	236	181	0	0	0	56	394	72	434	486	255	445	390	355	382	140	300	431	322	109	420	319	210	239	330	336
Bacteria	Proteobacteria	Gammaproteobacteria	Coxiellales	Coxiellaceae	Coxiella	343	29	248	220	0	108	165	122	223	251	65	0	50	55	137	0	74	230	0	87	0	384	338	482	529	165	220	313	255	304	475	132	0	0	986	97	664	156	699
Bacteria	Planctomycetota	Planctomycetes	Planctomycetales	NA	NA	0	61	373	0	17	372	35	135	0	36	0	103	51	1060	422	131	0	152	0	636	57	76	26	0	0	65	28	0	0	20	327	0	838	3293	0	41	0	0	0
Bacteria	Proteobacteria	Gammaproteobacteria	Enterobacterales	Enterobacteriaceae	Plesiomonas	545	109	145	63	77	80	595	257	376	68	169	679	203	68	161	121	0	0	905	0	539	0	557	0	0	79	157	183	70	152	242	137	0	0	117	0	93	877	241
Bacteria	Proteobacteria	Alphaproteobacteria	Acetobacterales	Acetobacteraceae	Roseomonas	123	46	0	670	1829	151	155	44	0	69	445	635	0	0	0	410	829	1050	0	0	0	0	148	7	0	20	83	15	22	36	76	0	0	0	0	0	0	0	0
Bacteria	Synergistota	Synergistia	Synergistales	Synergistaceae	Fretibacterium	107	135	205	48	0	65	133	258	591	338	99	237	35	344	230	0	0	0	27	408	0	208	210	241	762	0	96	258	83	104	261	166	170	66	89	105	124	310	217
Bacteria	Proteobacteria	Alphaproteobacteria	Rhizobiales	Beijerinckiaceae	alphaI cluster	196	0	128	22	31	44	204	58	743	71	266	307	23	328	191	262	0	0	0	316	68	85	829	0	21	93	233	307	265	143	260	158	249	467	0	23	0	0	0
Bacteria	Firmicutes	Clostridia	Peptostreptococcales-Tissierellales	Parvimonas	NA	232	43	150	249	43	107	181	75	301	126	0	373	0	0	44	0	31	0	0	0	43	60	85	389	820	111	144	322	128	77	214	109	0	201	404	43	365	774	140
Bacteria	Firmicutes	Bacilli	Staphylococcales	Staphylococcaceae	Staphylococcus	0	26	331	1039	35	47	88	196	515	35	370	0	24	343	149	0	30	29	139	127	0	88	103	204	138	127	127	164	61	0	167	154	256	334	259	0	479	163	31
Bacteria	Spirochaetota	Spirochaetia	Spirochaetales	Spirochaetaceae	Treponema	0	0	351	172	0	45	47	0	1220	199	271	0	31	23	64	0	64	0	0	55	0	199	102	168	784	115	145	438	0	39	70	185	0	159	439	143	0	805	0
Bacteria	Actinobacteriota	Thermoleophilia	Gaiellales	NA	NA	143	62	111	0	0	0	182	33	493	96	111	141	43	110	94	141	16	288	62	213	0	38	111	525	323	137	257	233	82	148	188	186	0	0	273	110	422	439	369
Bacteria	Bacteroidota	Bacteroidia	Bacteroidales	Prevotellaceae	Prevotella	293	0	245	0	0	172	80	190	0	321	30	0	0	180	132	259	0	0	0	100	0	514	0	292	651	209	157	237	52	147	136	0	0	278	538	49	293	305	319
Bacteria	Firmicutes	Bacilli	Bacillales	Bacillaceae	Bacillus	81	44	47	141	336	0	0	0	0	109	0	0	47	145	217	51	730	918	95	84	827	336	42	107	232	306	95	207	104	86	87	154	64	0	97	281	0	0	32
Bacteria	Synergistota	Synergistia	Synergistales	Synergistaceae	Fretibacterium	142	0	0	70	0	96	218	170	432	84	277	0	0	158	81	268	0	0	149	0	0	54	178	369	335	174	132	312	134	115	344	205	73	173	285	107	259	489	158
Bacteria	Planctomycetota	Planctomycetes	Pirellulales	Pirellulaceae	Pir4 lineage	118	0	209	152	26	0	68	223	0	122	29	0	39	652	278	1122	8	0	42	102	56	89	505	0	0	115	65	214	100	79	146	143	503	657	0	0	0	0	0
Bacteria	Verrucomicrobiota	Verrucomicrobiae	Chthoniobacterales	Chthoniobacteraceae	Candidatus Udaeobacter	109	89	228	153	0	0	84	72	102	159	178	171	0	102	80	267	0	0	0	0	0	222	125	399	579	172	116	290	56	157	205	186	53	0	489	66	277	210	313
Bacteria	Proteobacteria	Alphaproteobacteria	Rhodobacterales	Rhodobacteraceae	Gemmobacter	290	435	138	690	816	263	588	34	0	142	230	0	18	219	127	0	153	0	0	0	0	113	215	0	0	61	329	78	83	48	148	127	113	250	0	0	0	0	0
Bacteria	Firmicutes	Negativicutes	Veillonellales-Selenomonadales	Sporomusaceae	Anaerospora	0	5243	0	87	26	24	33	0	0	0	0	0	0	0	0	0	0	0	0	66	0	0	0	0	0	0	0	0	0	0	0	0	0	0	0	0	0	0	0
Bacteria	Proteobacteria	Alphaproteobacteria	Sphingomonadales	Sphingomonadaceae	Sphingomonas	0	0	466	0	0	37	0	0	0	411	0	0	39	47	46	197	114	0	0	68	0	435	0	710	196	107	164	263	58	108	272	203	0	0	749	142	320	0	267
Bacteria	Firmicutes	Bacilli	Lactobacillales	Enterococcaceae	Enterococcus	5	21	206	0	28	9	29	266	0	127	67	674	0	411	211	0	0	0	77	205	0	323	120	0	0	120	61	53	28	107	189	103	382	288	241	52	0	459	385
Bacteria	Firmicutes	Bacilli	Staphylococcales	Staphylococcaceae	Staphylococcus	183	76	142	607	0	99	87	107	295	58	117	0	43	195	124	76	0	55	131	27	35	464	91	328	112	75	73	138	36	65	145	141	116	270	225	0	176	0	158
Bacteria	Actinobacteriota	Actinobacteria	Frankiales	Sporichthyaceae	Longivirga	178	0	141	332	444	46	82	0	0	126	58	68	30	122	56	215	0	54	183	260	10	259	466	0	0	235	176	213	162	99	117	301	84	183	4	107	152	0	0
Bacteria	Firmicutes	Clostridia	Peptostreptococcales-Tissierellales	W5053	NA	0	0	339	126	19	0	0	71	0	0	196	0	33	338	163	0	108	164	129	0	63	174	130	150	231	154	0	64	87	110	250	98	165	73	340	0	375	531	189
Bacteria	Spirochaetota	Spirochaetia	Spirochaetales	Spirochaetaceae	Treponema	78	48	215	0	13	76	57	80	0	0	0	0	0	305	150	0	0	97	98	57	0	157	119	408	381	190	104	340	114	167	307	133	150	334	324	157	0	0	153
Bacteria	Proteobacteria	Alphaproteobacteria	Rhizobiales	Xanthobacteraceae	NA	0	42	157	157	0	28	55	56	0	187	93	155	0	153	151	305	0	0	0	0	37	210	28	442	49	0	153	201	81	124	154	116	81	127	225	105	212	734	152
Bacteria	Spirochaetota	Spirochaetia	Spirochaetales	Spirochaetaceae	Treponema	0	53	113	88	0	96	0	108	0	213	0	159	54	680	241	285	0	0	0	0	0	109	161	526	290	50	47	132	36	42	218	63	480	67	170	0	207	0	0
Bacteria	Proteobacteria	Gammaproteobacteria	Pseudomonadales	Pseudomonadaceae	Pseudomonas	142	50	242	83	0	0	28	30	0	389	48	90	21	176	229	90	0	46	0	0	62	543	0	0	0	294	193	417	179	133	142	87	185	0	0	369	393	0	0
Bacteria	Verrucomicrobiota	Verrucomicrobiae	Chthoniobacterales	Xiphinematobacteraceae	Candidatus Xiphinematobacter	25	52	352	104	0	0	21	177	402	165	187	0	20	186	113	299	0	168	0	0	0	68	121	115	126	33	69	54	32	78	85	48	157	0	219	0	271	554	205
Bacteria	Chloroflexi	Anaerolineae	Anaerolineales	Anaerolineaceae	Flexilinea	46	0	45	106	43	23	30	98	574	221	118	161	29	307	105	0	0	0	177	0	0	14	31	0	148	108	96	109	0	88	222	28	144	89	104	0	182	230	524
Bacteria	Proteobacteria	Gammaproteobacteria	Xanthomonadales	Xanthomonadaceae	Pseudoxanthomonas	0	0	98	0	0	0	94	0	0	0	0	0	34	134	35	0	2082	235	128	0	0	0	132	0	0	0	0	0	0	92	636	103	78	254	0	0	0	0	0
Bacteria	Proteobacteria	Alphaproteobacteria	Sphingomonadales	Sphingomonadaceae	Sphingomonas	234	0	154	140	0	0	88	0	0	186	0	0	0	260	174	0	0	0	36	0	0	178	44	152	315	166	68	78	141	63	131	93	165	0	642	138	122	226	65
Bacteria	Fusobacteriota	Fusobacteriia	Fusobacteriales	Fusobacteriaceae	Fusobacterium	0	65	88	153	0	53	147	0	0	0	103	188	0	0	99	96	0	0	0	0	0	143	112	520	287	113	120	288	69	162	71	49	0	235	58	0	62	572	174
Bacteria	Firmicutes	Bacilli	Lactobacillales	Lactobacillaceae	Lactobacillus	185	0	127	74	38	24	41	19	0	171	66	0	21	182	114	0	0	0	199	48	0	75	152	0	264	134	58	132	26	116	123	45	229	0	648	0	135	407	162
Bacteria	Actinobacteriota	Acidimicrobiia	Microtrichales	Iamiaceae	Iamia	151	14	72	400	606	6	43	0	0	172	123	194	0	119	53	463	52	0	66	93	0	32	431	0	0	125	102	77	33	123	153	169	50	0	0	19	0	0	0
Bacteria	Proteobacteria	Alphaproteobacteria	Sphingomonadales	Sphingomonadaceae	Sphingomonas	223	0	0	0	76	0	0	0	0	61	417	0	0	0	133	0	0	0	0	107	0	354	0	196	263	203	175	225	67	142	277	63	0	0	0	134	165	0	637
Bacteria	Bacteroidota	Bacteroidia	Bacteroidales	Paludibacteraceae	F0058	94	0	1	163	0	0	189	177	370	0	0	0	0	146	108	0	0	243	157	0	0	0	0	599	712	0	0	231	21	38	0	0	110	192	251	0	0	0	33
Bacteria	Actinobacteriota	Thermoleophilia	Gaiellales	Gaiellaceae	Gaiella	95	80	52	252	0	0	27	73	0	92	0	222	0	253	124	0	0	0	0	62	0	132	126	418	218	182	90	152	46	98	129	131	160	0	44	40	226	60	241
Bacteria	Actinobacteriota	Actinobacteria	Frankiales	Acidothermaceae	Acidothermus	65	0	0	0	0	76	156	88	0	0	230	0	33	0	76	0	0	0	45	0	0	173	134	225	183	199	155	193	89	116	174	100	0	66	222	58	252	490	185
Bacteria	Firmicutes	Bacilli	Lactobacillales	Enterococcaceae	Enterococcus	252	163	277	166	0	124	56	37	0	112	0	0	0	281	153	0	16	0	0	508	0	421	0	0	0	0	24	162	53	76	86	281	169	0	0	154	191	0	0
Bacteria	Bacteroidota	Bacteroidia	Bacteroidales	Bacteroidales Incertae Sedis	Phocaeicola	43	71	164	0	12	39	93	0	130	167	0	0	34	48	50	0	0	0	115	73	0	127	49	122	337	115	53	0	0	77	109	46	0	84	385	0	153	685	310
Bacteria	Bacteroidota	Bacteroidia	Flavobacteriales	Flavobacteriaceae	Flavobacterium	0	78	261	115	27	0	0	172	0	0	0	105	34	580	343	0	0	379	0	0	0	0	65	132	0	0	0	33	26	55	90	121	377	119	0	53	0	327	190
Bacteria	Campilobacterota	Campylobacteria	Campylobacterales	Campylobacteraceae	Campylobacter	0	0	0	220	63	71	110	241	0	35	101	0	0	325	113	0	33	0	0	108	0	79	0	0	55	0	221	152	60	127	101	256	279	0	0	87	0	521	282
Bacteria	Proteobacteria	Gammaproteobacteria	Oceanospirillales	Halomonadaceae	Halomonas	51	185	115	227	9	32	35	78	509	34	0	0	27	285	126	23	0	18	151	252	11	58	48	73	19	117	31	33	0	38	84	59	233	199	103	36	46	114	93
Bacteria	Proteobacteria	Alphaproteobacteria	Rhodobacterales	Rhodobacteraceae	Tabrizicola	251	920	0	566	503	262	617	0	0	73	114	0	0	0	0	0	40	0	0	29	95	0	0	0	0	0	0	0	0	0	45	0	0	0	0	0	0	0	0
Bacteria	Proteobacteria	Alphaproteobacteria	Sphingomonadales	Sphingomonadaceae	Sphingomonas	276	46	69	80	0	21	0	38	0	34	48	0	25	0	87	0	0	0	57	0	28	97	0	290	222	126	161	139	73	79	79	142	0	0	218	111	248	497	206
Bacteria	Actinobacteriota	Actinobacteria	Micrococcales	Microbacteriaceae	NA	145	0	123	81	48	27	148	65	0	133	18	54	0	226	69	0	0	0	81	169	0	260	562	0	0	167	187	324	19	121	185	113	99	68	0	0	0	0	0
Bacteria	Fusobacteriota	Fusobacteriia	Fusobacteriales	Fusobacteriaceae	Fusobacterium	198	0	0	0	0	117	0	62	0	0	0	0	0	0	135	0	0	0	0	161	0	202	0	353	271	113	192	199	0	101	213	150	0	146	149	168	320	0	241
Bacteria	Proteobacteria	Alphaproteobacteria	Rhizobiales	Rhizobiales Incertae Sedis	NA	81	34	181	139	236	13	0	0	657	48	0	0	14	244	64	0	78	0	0	49	52	77	137	0	0	0	376	25	178	51	133	34	215	242	0	8	119	0	0
Bacteria	Spirochaetota	Spirochaetia	Spirochaetales	Spirochaetaceae	Treponema	0	0	185	58	61	67	58	64	0	74	0	221	14	169	84	0	34	0	104	247	100	166	97	169	278	17	203	194	60	30	53	62	98	53	332	113	0	0	0
Bacteria	Bacteroidota	Bacteroidia	Bacteroidales	Paludibacteraceae	F0058	183	199	0	0	0	0	166	0	0	0	0	673	43	442	191	0	0	0	0	165	0	0	46	85	62	29	53	192	36	51	85	95	300	0	81	55	0	0	220
Bacteria	Bacteroidota	Bacteroidia	Bacteroidales	Porphyromonadaceae	Porphyromonas	0	0	42	0	0	27	0	0	0	88	202	345	0	0	91	0	0	0	124	42	0	101	54	612	330	86	46	124	91	89	145	0	0	99	178	0	141	232	159
Bacteria	Patescibacteria	Saccharimonadia	Saccharimonadales	NA	NA	153	0	74	109	0	72	68	0	0	182	0	0	49	48	57	0	0	0	0	0	31	92	0	105	154	104	165	76	20	109	139	0	0	107	188	17	65	629	626
Bacteria	Verrucomicrobiota	Verrucomicrobiae	Verrucomicrobiales	Rubritaleaceae	Luteolibacter	45	111	54	88	255	71	124	70	123	110	45	94	0	69	55	300	0	0	82	0	0	174	421	0	0	130	289	156	123	116	169	126	25	0	0	12	0	0	0
Bacteria	Actinobacteriota	MB-A2-108	NA	NA	NA	154	0	42	24	0	0	37	0	261	55	0	243	21	97	0	222	0	0	84	80	0	80	66	23	168	158	52	193	78	96	169	73	37	101	333	90	83	153	153
Bacteria	Spirochaetota	Spirochaetia	Spirochaetales	Spirochaetaceae	Treponema	0	0	70	272	29	106	45	182	1	0	75	61	36	60	45	0	0	0	0	0	0	112	0	356	55	190	90	43	39	103	225	223	0	221	290	0	0	144	336
Bacteria	Proteobacteria	Alphaproteobacteria	Rhizobiales	Xanthobacteraceae	Pseudolabrys	0	58	109	59	0	18	0	73	411	162	64	198	20	19	106	0	0	0	0	53	0	112	86	111	228	87	53	150	35	69	80	88	0	0	80	134	241	387	0
Bacteria	Proteobacteria	Alphaproteobacteria	Rickettsiales	Rickettsiaceae	Rickettsia	0	0	86	0	0	0	35	84	0	0	125	195	0	206	87	0	0	0	0	237	0	121	47	187	69	221	159	216	69	60	186	0	144	163	196	133	112	0	119
Bacteria	Bacteroidota	Bacteroidia	Bacteroidales	Bacteroidaceae	Bacteroides	109	0	34	0	37	45	217	79	0	307	123	424	0	0	0	394	0	0	137	0	0	233	0	235	192	0	36	109	0	0	30	0	0	0	75	0	0	418	0
Bacteria	Proteobacteria	Alphaproteobacteria	Rhizobiales	Methyloligellaceae	NA	0	0	61	90	0	0	0	0	0	0	194	421	0	86	46	0	0	219	0	0	0	62	95	132	0	57	132	120	0	73	180	101	0	54	497	69	235	145	117
Bacteria	Firmicutes	Clostridia	Clostridiales	Clostridiaceae	Clostridium sensu stricto 13	634	916	0	270	359	45	0	0	0	16	41	0	0	0	0	0	39	529	0	0	0	36	23	0	0	29	11	0	28	0	0	0	0	93	0	0	0	0	0
Bacteria	Proteobacteria	Alphaproteobacteria	Sphingomonadales	Sphingomonadaceae	Ellin6055	106	97	137	253	42	19	0	0	0	100	0	99	0	0	38	0	0	570	0	0	0	142	69	0	142	182	19	331	20	82	125	0	0	121	0	99	147	0	0
Bacteria	Actinobacteriota	Actinobacteria	Corynebacteriales	Corynebacteriaceae	Lawsonella	0	35	162	365	8	73	20	124	0	135	159	157	0	76	70	0	0	109	170	47	13	35	74	128	233	69	31	81	21	25	73	70	56	132	0	0	121	23	42
Bacteria	Proteobacteria	Gammaproteobacteria	Legionellales	Legionellaceae	Legionella	98	0	45	252	0	0	37	0	0	153	0	0	25	125	73	0	141	973	0	191	20	80	186	0	0	38	45	77	28	59	62	35	59	0	0	14	0	0	0
Bacteria	Firmicutes	Clostridia	Peptostreptococcales-Tissierellales	Anaerovoracaceae	[Eubacterium] brachy group	0	0	124	139	0	21	0	70	0	45	199	0	0	86	68	0	0	0	0	0	18	35	34	176	0	33	68	0	16	27	24	0	107	0	0	0	76	1339	80
Bacteria	Chloroflexi	KD4-96	NA	NA	NA	115	0	0	0	0	26	62	72	141	73	64	0	0	81	64	0	0	45	74	0	0	46	44	290	78	76	183	33	33	143	148	86	30	73	125	119	41	194	206
Bacteria	Proteobacteria	Gammaproteobacteria	Xanthomonadales	Xanthomonadaceae	Pseudoxanthomonas	0	16	0	53	487	219	0	62	0	263	348	334	0	0	0	241	0	113	0	0	0	84	121	0	0	0	190	131	89	0	0	0	0	0	0	0	0	0	0
Bacteria	Firmicutes	Bacilli	Bacillales	Bacillaceae	Bacillus	0	0	0	75	0	0	0	109	0	0	0	0	0	229	66	336	0	0	0	0	38	37	156	203	412	0	39	179	0	40	86	25	128	0	312	0	137	142	0
Bacteria	Proteobacteria	Alphaproteobacteria	Sphingomonadales	Sphingomonadaceae	Sphingomonas	0	0	0	0	0	0	58	175	0	102	0	0	0	263	130	0	0	0	0	0	0	85	88	503	288	190	122	0	39	0	74	30	165	0	163	0	170	104	0
Bacteria	Proteobacteria	Gammaproteobacteria	NA	NA	NA	186	702	0	538	560	39	192	0	0	0	163	0	0	0	0	0	0	368	0	0	0	0	0	0	0	0	0	0	0	0	0	0	0	0	0	0	0	0	0
Bacteria	Bacteroidota	Bacteroidia	Bacteroidales	Porphyromonadaceae	Porphyromonas	0	0	30	0	0	95	0	20	0	0	0	317	0	179	86	0	29	0	90	143	0	118	0	0	242	0	79	52	0	61	176	0	79	0	104	0	126	309	404
Bacteria	Proteobacteria	Gammaproteobacteria	Xanthomonadales	Xanthomonadaceae	Lysobacter	123	0	74	0	57	0	0	85	0	0	0	0	0	0	97	0	0	0	91	149	0	153	0	97	0	91	100	89	29	181	193	64	0	116	0	89	0	236	605
Bacteria	Proteobacteria	Gammaproteobacteria	Aeromonadales	Aeromonadaceae	Aeromonas	0	300	0	0	0	0	0	0	0	0	0	0	2202	121	0	0	0	0	84	0	0	0	0	0	0	0	0	0	0	0	0	0	0	0	0	0	0	0	0
Bacteria	Proteobacteria	Alphaproteobacteria	Rhizobiales	Rhizobiales Incertae Sedis	Nordella	0	44	112	164	546	34	118	68	0	0	0	0	0	22	0	0	215	290	0	57	0	76	376	0	0	49	108	78	38	143	75	80	0	0	0	0	0	0	0
Bacteria	Proteobacteria	Alphaproteobacteria	Rhizobiales	Rhizobiales Incertae Sedis	NA	0	0	42	0	11	43	58	211	612	0	79	0	0	265	97	0	126	248	0	0	51	0	238	0	0	0	0	111	0	0	121	0	198	164	0	0	0	0	0
Bacteria	Synergistota	Synergistia	Synergistales	Synergistaceae	Fretibacterium	112	113	60	142	19	57	62	28	0	110	0	0	0	65	57	0	0	162	0	60	0	80	23	153	104	44	40	55	57	33	0	0	42	44	344	0	316	289	0
Bacteria	Acidobacteriota	Blastocatellia	Blastocatellales	Blastocatellaceae	JGI 0001001-H03	0	23	122	151	0	0	127	52	269	0	0	0	0	58	53	0	0	0	0	0	0	0	21	70	195	98	64	70	87	0	55	0	0	44	80	0	690	247	83
Bacteria	Patescibacteria	Saccharimonadia	Saccharimonadales	Saccharimonadaceae	NA	121	0	90	133	0	0	44	0	0	0	0	0	0	8	57	0	0	0	128	91	0	124	0	348	611	0	105	65	35	0	125	124	0	64	0	59	0	312	0
Bacteria	Proteobacteria	Gammaproteobacteria	Burkholderiales	Comamonadaceae	Pelomonas	39	46	104	0	20	0	26	38	689	77	0	17	24	138	59	94	24	0	90	280	15	33	30	93	52	50	93	55	25	26	66	30	40	38	49	16	24	0	103
Bacteria	Bacteroidota	Bacteroidia	Bacteroidales	Tannerellaceae	Parabacteroides	0	0	92	0	0	0	89	40	0	0	63	269	28	86	87	418	0	0	170	64	0	96	0	261	316	51	18	123	0	15	33	0	108	90	0	70	0	0	0
Bacteria	Proteobacteria	Alphaproteobacteria	Rhizobiales	Xanthobacteraceae	NA	69	0	72	132	0	17	0	0	0	46	0	82	0	87	78	0	0	0	67	38	0	69	0	332	0	157	96	30	46	90	113	27	57	0	214	64	393	0	208
Bacteria	Actinobacteriota	Thermoleophilia	Gaiellales	NA	NA	0	0	0	0	0	0	52	0	0	231	0	0	21	0	0	296	0	161	0	0	0	149	51	230	316	0	81	156	0	99	101	25	0	0	105	0	93	191	185
Bacteria	Firmicutes	Negativicutes	Veillonellales-Selenomonadales	Sporomusaceae	Anaerospora	0	2460	0	0	0	0	0	0	0	0	0	0	0	0	0	0	0	0	0	68	0	0	0	0	0	0	0	0	0	0	0	0	0	0	0	0	0	0	0
Bacteria	Firmicutes	Negativicutes	Veillonellales-Selenomonadales	Veillonellaceae	Dialister	0	36	33	0	0	37	33	35	0	101	35	0	0	146	25	0	0	0	0	69	0	120	41	537	55	151	96	128	25	38	181	47	0	84	0	23	276	0	174
Bacteria	Proteobacteria	Gammaproteobacteria	Burkholderiales	Comamonadaceae	Rubrivivax	0	0	45	190	0	0	142	0	0	89	0	0	0	0	46	0	43	0	73	0	0	124	488	0	0	134	443	231	88	133	114	85	0	0	0	0	0	0	0
Bacteria	Cyanobacteria	Cyanobacteriia	Chloroplast	NA	NA	0	0	0	53	0	0	0	80	0	0	0	0	0	0	0	320	0	71	0	110	48	0	0	427	353	117	146	0	33	53	104	0	0	0	0	0	156	60	330
Bacteria	Deinococcota	Deinococci	Deinococcales	Deinococcaceae	Deinococcus	92	0	39	99	17	26	86	0	0	0	0	0	14	10	22	0	0	0	234	41	0	67	603	26	0	0	196	276	17	139	269	0	0	0	42	0	0	144	0
Bacteria	Actinobacteriota	Actinobacteria	Micrococcales	Micrococcaceae	Pseudarthrobacter	0	0	99	0	0	0	0	0	183	117	0	0	0	0	0	56	0	0	0	57	0	274	57	96	594	79	0	284	0	24	0	52	0	0	304	50	98	0	0
Bacteria	Proteobacteria	Alphaproteobacteria	Rickettsiales	Mitochondria	NA	11	215	0	26	47	7	0	0	328	178	10	35	10	146	63	221	0	221	3	127	4	125	0	6	22	0	7	45	11	8	22	24	73	162	29	12	50	104	57
Bacteria	Firmicutes	Clostridia	Clostridiales	Clostridiaceae	Clostridium sensu stricto 1	0	0	256	0	0	111	0	0	0	0	0	0	0	0	0	0	0	0	0	0	0	0	0	0	0	0	151	0	1052	0	0	389	0	446	0	0	0	0	0
Bacteria	Bacteroidota	Bacteroidia	Bacteroidales	Rikenellaceae	Alistipes	0	0	0	73	0	38	0	29	170	20	0	0	38	25	0	198	60	83	85	41	0	0	73	405	343	127	15	102	0	34	72	68	0	0	0	21	0	123	155
Bacteria	Proteobacteria	Gammaproteobacteria	Coxiellales	Coxiellaceae	Coxiella	52	38	11	0	0	42	36	21	103	52	77	227	0	61	38	0	0	179	0	0	0	81	107	216	282	0	26	32	11	75	81	52	24	0	93	18	233	64	60
Bacteria	Firmicutes	Bacilli	Lactobacillales	Lactobacillaceae	Lactobacillus	0	30	0	99	0	0	16	83	293	0	119	0	67	239	87	0	0	126	0	85	24	0	0	0	170	0	0	27	60	0	58	60	215	61	287	0	174	0	0
Bacteria	Firmicutes	Bacilli	Erysipelotrichales	Erysipelotrichaceae	Erysipelothrix	33	41	259	99	0	0	27	51	109	0	12	34	0	57	53	42	11	36	14	143	8	164	20	177	126	19	45	192	49	12	83	0	5	58	74	58	75	173	20
Bacteria	Bacteroidota	Bacteroidia	Bacteroidales	Bacteroidaceae	Bacteroides	0	0	0	0	65	0	34	0	0	47	719	0	0	0	0	571	0	0	0	0	77	0	0	278	0	0	47	0	0	67	83	0	0	127	0	0	43	0	196
Bacteria	Proteobacteria	Alphaproteobacteria	Sphingomonadales	Sphingomonadaceae	Sphingomonas	0	36	198	0	0	48	0	0	275	0	0	0	0	30	0	0	0	0	0	0	46	52	178	76	450	98	84	0	0	76	116	0	0	231	140	0	91	0	107
Bacteria	Firmicutes	Clostridia	Peptostreptococcales-Tissierellales	Parvimonas	NA	106	76	40	0	32	66	0	0	0	49	277	0	0	0	7	0	0	0	0	112	0	64	65	400	156	41	52	34	41	39	106	0	0	0	45	21	175	214	81
Bacteria	Firmicutes	Clostridia	Clostridiales	Clostridiaceae	Clostridium sensu stricto 1	85	0	279	258	0	87	0	71	0	0	0	0	0	315	104	0	0	0	31	294	0	48	0	110	0	34	0	0	0	0	45	0	236	0	0	0	0	299	0
Bacteria	Proteobacteria	Gammaproteobacteria	Burkholderiales	Oxalobacteraceae	Massilia	173	0	0	0	0	0	0	0	239	0	111	0	0	0	33	222	0	0	0	43	49	79	42	188	59	137	38	99	37	35	30	0	0	0	166	81	289	136	0
Bacteria	Proteobacteria	Alphaproteobacteria	Sphingomonadales	Sphingomonadaceae	Sphingomonas	0	0	0	88	48	0	0	0	416	0	167	333	0	0	0	0	0	0	0	0	0	0	141	125	80	0	0	0	0	60	61	0	0	0	163	0	280	312	0
Bacteria	Proteobacteria	Alphaproteobacteria	Azospirillales	Azospirillaceae	Niveispirillum	0	41	171	0	61	0	76	16	546	0	0	438	0	325	12	0	0	224	330	0	0	0	0	0	0	0	0	0	0	0	0	0	0	0	0	0	0	0	0
Bacteria	Proteobacteria	Gammaproteobacteria	Xanthomonadales	Xanthomonadaceae	Arenimonas	88	0	0	66	0	0	0	59	0	20	28	0	0	5	20	257	0	0	51	0	9	141	13	184	120	38	49	60	48	72	146	52	0	32	153	42	100	164	161
Bacteria	Bacteroidota	Bacteroidia	Chitinophagales	Chitinophagaceae	Aurantisolimonas	0	0	0	89	0	0	0	260	0	74	0	0	0	0	37	0	86	0	0	92	0	0	0	0	0	0	1081	0	286	0	0	141	0	0	0	0	0	0	0
Bacteria	Proteobacteria	Gammaproteobacteria	Burkholderiales	Sutterellaceae	NA	0	0	65	61	0	0	47	158	0	0	0	0	0	113	33	0	44	0	0	200	0	74	33	61	317	0	45	39	26	24	52	0	58	0	237	0	56	250	121
Bacteria	Firmicutes	Clostridia	Peptostreptococcales-Tissierellales	Anaerovoracaceae	[Eubacterium] nodatum group	0	12	27	0	49	105	0	124	0	49	125	0	25	234	86	0	49	0	0	0	0	55	34	31	100	59	0	137	26	28	50	35	172	118	0	28	205	0	123
Bacteria	Proteobacteria	Alphaproteobacteria	Sphingomonadales	Sphingomonadaceae	Sphingomonas	109	55	151	0	0	0	52	61	0	0	0	0	0	11	33	0	0	0	0	0	0	83	89	73	123	35	109	70	0	38	69	37	0	122	146	45	0	261	293
Bacteria	Synergistota	Synergistia	Synergistales	Synergistaceae	Fretibacterium	45	0	167	0	0	0	49	0	195	63	97	0	0	31	24	0	0	0	82	33	0	39	0	109	243	60	52	0	0	67	50	28	0	0	249	0	0	161	218
Bacteria	Acidobacteriota	Acidobacteriae	Solibacterales	Solibacteraceae	Candidatus Solibacter	0	0	60	70	0	51	0	60	0	52	0	0	0	28	71	0	0	0	134	0	0	107	0	0	0	34	122	139	70	88	213	76	0	83	124	86	0	0	373
Bacteria	Proteobacteria	Gammaproteobacteria	Oceanospirillales	Halomonadaceae	Halomonas	36	0	129	58	0	66	0	0	540	20	7	339	0	25	26	116	0	0	0	47	0	0	32	67	37	31	0	48	17	0	0	0	0	158	0	0	0	231	0
Bacteria	Verrucomicrobiota	Verrucomicrobiae	Chthoniobacterales	Chthoniobacteraceae	Candidatus Udaeobacter	32	0	70	0	0	0	55	0	69	0	0	117	0	57	45	0	0	0	60	98	78	0	33	104	79	83	0	30	51	39	99	51	49	0	258	53	229	151	38
Bacteria	Bacteroidota	Bacteroidia	Bacteroidales	Prevotellaceae	Prevotella	83	0	0	0	0	0	0	35	482	0	79	0	0	88	50	0	0	0	0	0	2	0	29	0	0	26	0	0	72	0	35	44	0	137	151	44	99	524	0
Bacteria	Bacteroidota	Bacteroidia	Cytophagales	Microscillaceae	NA	0	0	69	0	0	19	0	147	0	0	0	0	0	0	27	0	317	0	0	64	0	0	236	0	0	0	741	87	29	72	102	46	0	0	0	0	0	0	0
Bacteria	Firmicutes	Clostridia	Peptostreptococcales-Tissierellales	Peptostreptococcaceae	Peptostreptococcus	34	27	106	29	0	49	36	0	51	0	0	0	0	211	78	281	0	120	213	0	0	0	0	0	0	0	0	23	28	41	113	106	86	0	103	39	0	50	125
Bacteria	Bacteroidota	Bacteroidia	Bacteroidales	Paludibacteraceae	F0058	52	0	142	0	0	163	0	0	0	0	189	0	0	0	71	0	0	0	84	0	0	0	76	139	153	29	77	198	0	106	68	72	0	0	0	89	0	66	164
Bacteria	Firmicutes	Negativicutes	Veillonellales-Selenomonadales	Veillonellaceae	Veillonella	0	0	0	0	0	0	71	0	0	0	135	300	0	43	0	0	20	0	0	0	0	88	100	0	137	138	32	91	0	42	52	0	0	46	100	0	88	263	184
Bacteria	Patescibacteria	Saccharimonadia	Saccharimonadales	Saccharimonadaceae	NA	0	52	64	0	0	32	52	84	0	0	0	0	0	22	50	208	0	0	0	122	0	54	0	75	139	92	77	212	49	26	0	35	0	0	0	53	75	344	0
Bacteria	Proteobacteria	Gammaproteobacteria	Pseudomonadales	Moraxellaceae	Acinetobacter	0	0	0	0	0	0	0	0	0	0	416	933	0	0	0	0	20	305	0	0	69	0	0	99	0	0	0	0	0	0	0	0	0	0	0	0	75	0	0
Bacteria	Firmicutes	Negativicutes	Veillonellales-Selenomonadales	Veillonellaceae	Anaeroglobus	103	0	0	86	0	0	74	164	0	0	87	0	0	124	39	0	0	0	105	0	0	0	116	0	457	0	0	0	0	0	128	37	71	0	168	0	0	124	0
Bacteria	Bacteroidota	Bacteroidia	Chitinophagales	Chitinophagaceae	NA	0	0	80	0	0	0	0	0	0	44	37	0	0	0	31	376	0	0	0	77	0	107	91	0	0	118	96	0	0	17	71	65	0	0	296	75	0	272	29
Bacteria	Proteobacteria	Gammaproteobacteria	Enterobacterales	Enterobacteriaceae	Escherichia-Shigella	8	45	121	162	0	0	22	96	327	57	80	177	25	0	40	0	0	30	0	185	0	0	66	0	47	0	0	40	18	4	99	31	0	0	25	6	165	0	0
Bacteria	Actinobacteriota	Thermoleophilia	Gaiellales	Gaiellaceae	Gaiella	115	0	0	0	0	62	0	0	108	0	0	0	0	0	0	0	0	0	0	0	0	249	88	86	222	116	72	186	82	35	0	109	0	0	157	23	165	0	0
Bacteria	Fusobacteriota	Fusobacteriia	Fusobacteriales	Fusobacteriaceae	Cetobacterium	936	257	0	0	125	0	90	86	0	0	0	0	0	0	0	0	113	7	0	185	72	0	0	0	0	0	0	0	0	0	0	0	0	0	0	0	0	0	0
Bacteria	Spirochaetota	Spirochaetia	Spirochaetales	Spirochaetaceae	Treponema	264	0	0	136	0	30	0	0	0	74	0	0	0	37	0	0	40	0	120	0	0	157	113	149	267	0	29	193	22	76	0	0	0	0	0	26	118	0	0
Bacteria	Proteobacteria	Gammaproteobacteria	Burkholderiales	Oxalobacteraceae	Massilia	0	103	0	0	35	0	0	0	0	97	128	0	0	0	0	0	0	0	0	97	17	134	0	0	203	30	46	0	0	0	0	0	0	0	267	69	117	506	0
Bacteria	Proteobacteria	Gammaproteobacteria	Pseudomonadales	Moraxellaceae	Acinetobacter	0	0	0	0	0	0	0	0	0	261	0	0	0	93	156	0	77	0	0	280	0	297	0	0	0	120	100	215	0	0	0	115	0	0	0	135	0	0	0
Bacteria	Proteobacteria	Gammaproteobacteria	Coxiellales	Coxiellaceae	Coxiella	0	0	206	0	0	18	0	90	0	0	0	0	0	228	93	0	0	0	0	0	26	0	86	0	0	52	27	55	0	13	53	0	187	704	0	0	0	0	0
Bacteria	Bacteroidota	Bacteroidia	Bacteroidales	Prevotellaceae	Prevotella	160	0	35	0	0	27	48	0	242	29	42	0	0	123	47	0	0	0	0	0	0	85	0	56	104	94	52	49	59	25	21	34	77	0	0	37	62	124	193
Bacteria	Verrucomicrobiota	Verrucomicrobiae	Chthoniobacterales	Chthoniobacteraceae	Candidatus Udaeobacter	82	0	45	0	0	0	0	76	0	121	0	0	0	113	63	0	18	0	0	0	0	49	60	53	58	92	58	62	0	80	131	45	78	0	0	0	48	207	286
Bacteria	Bacteroidota	Bacteroidia	Bacteroidales	Porphyromonadaceae	Porphyromonas	0	64	0	0	42	67	0	25	291	110	102	0	0	0	52	0	0	0	0	0	0	87	0	248	0	61	29	120	42	0	0	0	0	0	0	56	0	414	0
Bacteria	Proteobacteria	Gammaproteobacteria	Cellvibrionales	Cellvibrionaceae	Cellvibrio	120	0	67	0	0	0	0	39	0	0	0	139	7	228	82	0	46	0	0	107	0	77	269	0	0	46	46	153	0	67	102	98	113	0	0	0	0	0	0
Bacteria	Firmicutes	Clostridia	Clostridiales	Clostridiaceae	Clostridium sensu stricto 1	0	23	83	154	0	0	99	123	0	88	0	0	10	286	164	0	0	0	46	152	0	62	0	0	50	0	0	14	0	0	0	0	252	192	0	0	0	0	0
Bacteria	Proteobacteria	Alphaproteobacteria	Rhodobacterales	Rhodobacteraceae	Rubellimicrobium	63	73	0	30	0	0	39	0	161	32	57	0	0	28	8	0	34	0	0	0	13	113	31	265	304	0	10	87	0	14	20	0	0	54	161	0	82	115	0
Bacteria	Proteobacteria	Gammaproteobacteria	Xanthomonadales	Xanthomonadaceae	Lysobacter	64	33	0	0	0	39	0	0	0	0	0	273	36	260	89	0	0	0	0	112	0	0	0	0	0	41	52	0	0	56	37	30	235	0	84	0	0	150	193
Bacteria	Actinobacteriota	Thermoleophilia	Gaiellales	Gaiellaceae	Gaiella	0	0	0	0	0	28	45	0	0	121	78	0	0	64	37	0	0	103	0	0	0	237	58	215	0	48	56	0	0	64	114	0	0	0	97	41	91	138	120
Bacteria	Firmicutes	Bacilli	Lactobacillales	Lactobacillaceae	Lactobacillus	0	0	0	75	0	21	96	0	645	81	0	0	0	0	14	0	0	0	130	0	0	163	0	123	152	34	0	62	0	0	39	0	0	0	0	0	95	0	0
Bacteria	Bacteroidota	Bacteroidia	Bacteroidales	Prevotellaceae	Prevotella	0	0	0	0	52	31	0	0	0	0	51	0	0	0	0	0	0	119	0	56	0	0	0	94	282	68	57	265	23	0	66	0	0	0	120	35	63	341	0
Bacteria	Actinobacteriota	MB-A2-108	NA	NA	NA	0	0	25	0	0	0	0	0	88	0	0	177	0	0	60	0	19	0	0	75	34	69	0	128	240	130	34	88	36	22	33	76	0	0	97	87	0	133	58
Bacteria	Proteobacteria	Alphaproteobacteria	Rhizobiales	Xanthobacteraceae	Pseudolabrys	50	0	35	0	0	0	61	79	0	0	0	0	0	90	59	0	0	0	0	0	31	0	87	58	50	48	0	105	0	53	0	159	49	0	84	0	206	341	55
Bacteria	Proteobacteria	Gammaproteobacteria	Burkholderiales	Neisseriaceae	Neisseria	70	0	23	123	0	41	34	86	308	0	0	0	0	0	39	0	0	0	0	0	0	0	0	0	221	72	0	63	0	33	107	96	0	0	111	0	0	0	255
Bacteria	Firmicutes	Bacilli	Bacillales	Bacillaceae	Anaerobacillus	0	44	0	129	0	0	0	176	0	27	0	239	0	75	0	0	41	0	24	0	18	93	0	76	0	33	0	119	29	0	60	45	61	95	55	59	139	29	0
Bacteria	Bacteroidota	Bacteroidia	Chitinophagales	Chitinophagaceae	Edaphobaculum	0	31	69	153	0	0	0	82	0	0	0	0	11	381	112	0	0	0	0	128	0	0	49	0	0	59	79	46	28	26	46	0	231	0	0	0	135	0	0
Bacteria	Bacteroidota	Bacteroidia	Bacteroidales	Porphyromonadaceae	Porphyromonas	68	0	122	96	60	46	73	0	0	0	170	0	0	92	84	149	0	0	83	0	0	34	0	0	100	0	60	0	0	0	41	0	60	57	77	0	0	84	81
Bacteria	Planctomycetota	Planctomycetes	Pirellulales	Pirellulaceae	Pir4 lineage	0	0	113	0	0	0	80	70	0	0	0	0	0	164	144	0	0	0	0	76	0	0	282	0	0	97	0	66	36	97	34	62	144	138	0	0	0	0	0
Bacteria	Proteobacteria	Gammaproteobacteria	Pseudomonadales	Moraxellaceae	Acinetobacter	0	0	117	0	0	0	0	91	0	194	0	0	0	148	141	0	0	0	139	0	0	309	0	0	0	0	168	293	0	0	0	0	0	0	0	0	0	0	0
Bacteria	Proteobacteria	Alphaproteobacteria	Sphingomonadales	Sphingomonadaceae	Sphingomonas	0	47	0	0	0	0	0	0	0	0	0	0	0	0	0	0	0	142	54	148	0	100	36	85	191	106	0	85	0	46	33	110	0	0	0	0	153	0	242
Bacteria	Bacteroidota	Bacteroidia	Bacteroidales	Marinifilaceae	Odoribacter	36	59	21	106	0	87	0	41	0	0	99	222	0	68	53	0	0	0	72	94	21	0	0	0	174	0	17	76	0	13	77	0	89	0	0	0	0	0	146
Bacteria	Actinobacteriota	Actinobacteria	Micrococcales	Micrococcaceae	Rothia	0	16	0	0	0	0	21	0	286	0	0	0	0	154	20	0	0	0	100	0	0	0	0	18	144	29	0	103	0	0	0	0	74	0	21	0	0	555	0
Bacteria	Planctomycetota	Planctomycetes	Gemmatales	Gemmataceae	Fimbriiglobus	100	0	0	50	21	16	38	0	0	50	0	0	0	123	34	299	123	0	0	18	56	0	183	0	0	59	0	24	0	34	77	20	78	129	0	0	0	0	0
Bacteria	Bacteroidota	Bacteroidia	Flavobacteriales	Flavobacteriaceae	Capnocytophaga	67	103	44	0	0	62	95	0	0	38	0	0	0	0	0	0	0	0	0	0	0	139	175	250	0	0	26	50	0	73	70	63	0	0	212	61	0	0	0
Bacteria	Proteobacteria	Alphaproteobacteria	Sphingomonadales	Sphingomonadaceae	Sphingomonas	39	0	0	0	0	0	0	0	0	0	0	0	0	73	0	0	0	0	0	0	0	0	0	112	230	147	0	111	62	0	0	0	73	0	430	45	0	194	0
Bacteria	Proteobacteria	Gammaproteobacteria	Oceanospirillales	Halomonadaceae	Halomonas	31	80	317	74	0	0	5	0	0	43	42	11	44	40	44	48	0	30	0	36	0	0	14	16	30	53	50	0	29	27	38	26	35	22	202	25	27	0	53
Bacteria	Verrucomicrobiota	Verrucomicrobiae	Chthoniobacterales	Chthoniobacteraceae	Candidatus Udaeobacter	0	0	0	0	0	0	0	0	600	0	0	0	0	0	0	0	0	0	0	0	0	0	0	0	174	0	0	0	0	0	0	0	0	0	198	0	0	518	0
Bacteria	Bacteroidota	Bacteroidia	Bacteroidales	Bacteroidaceae	Bacteroides	0	0	0	122	0	25	0	79	0	0	160	0	0	271	141	0	0	0	149	239	0	0	44	0	0	0	0	0	0	24	0	0	233	0	0	0	0	0	0
Bacteria	Verrucomicrobiota	Verrucomicrobiae	Chthoniobacterales	Chthoniobacteraceae	Candidatus Udaeobacter	0	0	0	0	0	0	0	0	0	0	60	193	0	0	0	300	0	0	0	0	0	0	0	68	87	74	0	96	0	0	0	0	0	106	0	0	125	342	24
Bacteria	Verrucomicrobiota	Verrucomicrobiae	Verrucomicrobiales	Akkermansiaceae	Akkermansia	64	28	0	0	8	28	49	36	0	0	73	0	6	24	22	0	0	25	90	50	0	0	0	84	112	0	0	57	22	40	65	52	0	0	106	36	69	229	78
Bacteria	Bdellovibrionota	Oligoflexia	0319-6G20	NA	NA	74	0	35	0	0	30	109	0	0	0	0	0	0	144	38	0	38	112	0	0	0	42	322	0	0	30	62	84	14	55	33	0	154	67	0	0	0	0	0
Bacteria	Acidobacteriota	Acidobacteriae	Subgroup 2	NA	NA	0	0	51	0	0	0	0	0	420	0	0	0	0	0	38	0	0	156	0	0	0	90	0	164	300	25	0	87	0	0	37	40	0	0	0	35	0	0	0
Bacteria	Bacteroidota	Bacteroidia	Chitinophagales	Chitinophagaceae	Aurantisolimonas	0	0	8	205	604	42	0	0	0	0	51	161	20	24	0	0	0	0	0	0	0	16	145	0	0	21	0	36	0	43	61	0	0	0	0	0	0	0	0
Bacteria	Proteobacteria	Gammaproteobacteria	Burkholderiales	Comamonadaceae	Acidovorax	0	0	53	62	0	0	0	0	0	85	0	0	0	0	0	0	0	0	0	0	163	104	189	0	0	0	494	38	28	28	94	97	0	0	0	0	0	0	0
Bacteria	Spirochaetota	Brevinematia	Brevinematales	Brevinemataceae	Brevinema	0	0	0	0	0	0	0	0	341	0	572	385	0	0	7	0	0	0	0	45	0	0	0	0	0	0	0	0	0	0	0	0	0	85	0	0	0	0	0
Bacteria	Methylomirabilota	Methylomirabilia	Rokubacteriales	NA	NA	55	0	0	73	0	0	0	0	306	0	70	0	0	0	24	0	0	0	0	0	0	64	27	65	53	0	95	74	48	51	161	34	0	0	0	59	95	0	53
Bacteria	Verrucomicrobiota	Verrucomicrobiae	Chthoniobacterales	Chthoniobacteraceae	Candidatus Udaeobacter	0	0	47	0	0	0	0	15	0	63	0	0	0	0	0	0	0	0	0	0	0	67	0	49	233	0	64	110	38	29	70	44	0	0	0	0	283	295	0
Bacteria	Planctomycetota	Planctomycetes	Gemmatales	Gemmataceae	Fimbriiglobus	0	0	0	0	0	0	24	76	0	0	0	0	0	72	51	0	235	226	0	0	57	0	74	0	0	0	30	0	56	34	0	65	64	343	0	0	0	0	0
Bacteria	Firmicutes	Negativicutes	Veillonellales-Selenomonadales	Veillonellaceae	NA	0	12	41	0	0	0	0	0	536	0	56	118	0	76	77	0	0	0	20	0	0	0	21	147	0	0	17	0	6	0	12	0	0	0	0	0	0	266	0
Bacteria	Bacteroidota	Bacteroidia	Bacteroidales	Prevotellaceae	Prevotella	87	0	0	0	0	0	0	0	0	0	0	0	0	0	0	0	24	0	104	0	0	0	131	80	205	0	34	150	0	0	98	0	62	0	90	0	146	77	116
Bacteria	Campilobacterota	Campylobacteria	Campylobacterales	Campylobacteraceae	Campylobacter	0	0	0	0	0	35	0	0	0	161	0	0	0	14	43	0	0	241	0	96	0	83	0	0	0	127	0	0	38	33	54	0	0	0	258	71	0	2	127
Bacteria	Firmicutes	Bacilli	Lactobacillales	Streptococcaceae	Streptococcus	0	33	0	0	19	0	0	0	214	0	0	257	21	67	39	0	0	0	44	168	28	0	0	42	0	0	27	0	0	0	0	85	49	0	95	0	0	190	0
Bacteria	Firmicutes	Bacilli	Alicyclobacillales	Alicyclobacillaceae	Tumebacillus	27	0	47	67	0	0	0	40	0	123	0	0	25	149	125	0	0	0	80	0	0	60	0	0	39	74	94	0	0	25	34	100	89	0	0	0	0	0	167
Bacteria	Proteobacteria	Gammaproteobacteria	Burkholderiales	Comamonadaceae	Curvibacter	0	29	0	0	0	0	0	0	827	0	61	0	0	0	0	0	0	163	53	0	0	0	0	0	0	0	0	0	0	0	0	42	0	23	0	0	0	131	33
Bacteria	RCP2-54	NA	NA	NA	NA	0	0	55	0	0	0	0	31	0	43	68	66	11	90	37	0	0	0	0	86	14	0	0	0	99	0	43	43	66	43	82	42	59	78	142	43	52	0	69
Bacteria	Firmicutes	Clostridia	Clostridiales	Clostridiaceae	NA	691	361	0	84	46	15	0	0	0	0	0	0	18	10	0	0	0	0	0	0	24	0	16	0	0	0	43	28	23	0	0	0	0	0	0	0	0	0	0
Bacteria	Bacteroidota	Bacteroidia	Bacteroidales	Bacteroidaceae	Bacteroides	0	0	0	190	0	0	0	0	0	33	166	234	0	0	26	0	0	0	0	0	0	260	0	0	0	0	62	89	33	0	0	0	0	0	0	90	0	171	0
Bacteria	Acidobacteriota	Acidobacteriae	Acidobacteriales	NA	NA	0	0	0	0	0	0	0	141	0	0	0	0	0	236	47	0	0	0	81	141	0	0	34	0	26	27	44	0	0	42	73	54	134	0	0	0	100	0	163
Bacteria	Proteobacteria	Gammaproteobacteria	Pseudomonadales	Pseudomonadaceae	Pseudomonas	6	67	6	0	0	0	96	0	28	94	59	70	32	113	57	18	0	0	106	36	0	124	11	0	30	6	20	41	0	21	16	16	91	80	0	0	41	8	42
Bacteria	Planctomycetota	Planctomycetes	Pirellulales	Pirellulaceae	Pirellula	0	0	0	0	0	0	0	0	0	0	0	0	61	500	273	0	0	0	0	0	69	0	0	0	0	0	0	0	0	0	39	0	389	0	0	0	0	0	0
Bacteria	Planctomycetota	Planctomycetes	Isosphaerales	Isosphaeraceae	Tundrisphaera	23	30	0	0	22	9	36	10	0	41	0	90	8	8	22	68	64	85	0	88	93	43	167	0	0	53	112	54	38	33	40	44	0	24	0	17	0	0	0
Bacteria	Acidobacteriota	Blastocatellia	Blastocatellales	Blastocatellaceae	NA	0	0	51	0	12	0	0	50	0	0	0	0	0	224	75	0	0	0	0	0	0	0	0	48	60	51	36	134	0	46	74	33	147	0	0	0	120	0	157
Bacteria	Proteobacteria	Alphaproteobacteria	Rhizobiales	Rhizobiaceae	NA	108	32	0	0	37	0	270	52	0	0	0	0	26	0	0	0	22	0	0	64	0	0	308	0	0	42	15	59	172	38	0	68	0	0	0	0	0	0	0
Bacteria	Bacteroidota	Bacteroidia	Bacteroidales	Bacteroidaceae	Bacteroides	0	0	0	0	0	0	0	0	267	0	0	0	23	0	34	0	0	0	0	0	0	0	19	66	139	0	0	39	68	31	53	95	0	0	0	50	154	270	0
Bacteria	Firmicutes	Clostridia	Peptostreptococcales-Tissierellales	Anaerovoracaceae	[Eubacterium] saphenum group	0	115	26	0	0	0	0	0	0	0	0	302	14	0	40	0	23	0	86	0	0	0	0	151	0	0	0	0	0	16	0	96	0	0	281	0	0	154	0
Bacteria	Planctomycetota	Planctomycetes	Planctomycetales	NA	NA	0	50	0	0	0	35	0	67	0	0	0	0	0	205	60	184	0	0	0	0	0	43	24	0	0	0	0	0	0	0	0	0	192	443	0	0	0	0	0
Bacteria	Actinobacteriota	Actinobacteria	Propionibacteriales	Nocardioidaceae	Kribbella	0	0	69	0	0	0	0	19	296	0	0	0	0	25	22	0	0	0	0	199	34	0	36	0	160	27	0	91	25	28	24	0	0	0	64	34	0	144	0
Bacteria	Actinobacteriota	Actinobacteria	Corynebacteriales	Mycobacteriaceae	Mycobacterium	118	0	0	46	0	0	0	0	402	0	0	0	0	0	0	0	0	0	0	90	0	141	0	0	339	0	0	74	0	14	0	0	0	0	53	0	0	0	15
Bacteria	Chloroflexi	Chloroflexia	Thermobaculales	Thermobaculaceae	Thermobaculum	61	0	71	0	0	16	0	69	0	0	0	0	0	61	28	0	0	0	62	156	0	0	0	47	0	11	32	0	10	58	57	117	0	82	100	11	105	0	138
Bacteria	Firmicutes	Clostridia	Peptococcales	Peptococcaceae	Peptococcus	0	0	0	0	0	0	0	52	0	0	115	0	17	0	0	0	0	0	128	180	30	0	0	148	164	0	47	15	0	35	142	25	0	0	0	0	0	0	187
Bacteria	Proteobacteria	Alphaproteobacteria	Rhizobiales	Beijerinckiaceae	Methylobacterium-Methylorubrum	37	0	0	26	0	0	0	0	958	0	0	0	0	8	0	0	0	0	0	0	0	0	0	0	0	0	0	0	0	0	0	0	0	0	0	0	0	249	0
Bacteria	Chloroflexi	Anaerolineae	Caldilineales	Caldilineaceae	NA	0	0	0	0	0	0	0	0	0	0	0	249	40	74	30	0	0	0	0	0	41	0	29	0	0	0	0	73	0	0	61	220	41	413	0	0	0	0	0
Bacteria	Bacteroidota	Bacteroidia	Chitinophagales	Chitinophagaceae	NA	0	0	94	0	0	36	0	0	0	0	0	0	0	313	55	0	0	0	126	0	0	0	0	0	0	17	41	0	36	0	79	85	212	0	0	0	0	0	172
Bacteria	Acidobacteriota	Acidobacteriae	Acidobacteriales	NA	NA	0	0	35	0	0	0	0	78	406	121	0	0	0	59	38	0	0	0	57	56	0	68	0	55	164	0	0	27	0	0	30	0	70	0	0	0	0	0	0
Bacteria	Campilobacterota	Campylobacteria	Campylobacterales	Campylobacteraceae	Campylobacter	90	0	173	0	0	0	0	0	0	0	0	0	0	0	0	0	0	0	0	0	0	0	56	0	224	0	0	200	0	0	129	77	0	107	0	0	0	0	202
Bacteria	Proteobacteria	Gammaproteobacteria	Burkholderiales	Neisseriaceae	NA	108	0	0	0	0	0	0	44	0	0	0	0	28	0	33	0	0	0	78	35	0	94	26	88	65	0	19	72	40	31	29	124	0	0	0	36	154	53	99
Bacteria	Chloroflexi	KD4-96	NA	NA	NA	0	0	0	47	0	0	64	27	0	0	0	0	0	190	73	0	0	0	0	72	0	49	0	0	96	41	37	111	0	38	94	57	91	0	0	96	0	0	73
Bacteria	Bacteroidota	Bacteroidia	Bacteroidales	Porphyromonadaceae	Porphyromonas	0	0	0	0	0	17	0	0	0	0	0	0	0	0	9	377	0	0	0	0	0	72	48	101	412	83	0	73	0	0	35	0	0	0	0	27	0	0	0
Bacteria	Verrucomicrobiota	Verrucomicrobiae	Chthoniobacterales	Chthoniobacteraceae	Candidatus Udaeobacter	136	0	24	22	0	0	0	0	0	0	0	0	12	0	0	0	0	0	49	0	0	0	0	68	0	64	70	62	34	55	57	34	0	0	265	32	0	0	266
Bacteria	Acidobacteriota	Acidobacteriae	Solibacterales	Solibacteraceae	Candidatus Solibacter	0	0	0	0	0	0	0	0	0	0	0	186	0	0	0	0	0	0	0	86	52	0	102	104	220	0	0	145	27	29	145	0	0	0	0	0	0	150	0
Bacteria	Verrucomicrobiota	Verrucomicrobiae	Chthoniobacterales	Chthoniobacteraceae	Candidatus Udaeobacter	53	0	0	44	0	0	65	0	0	0	88	0	0	0	26	0	36	0	0	0	37	63	63	43	180	46	58	32	51	35	117	63	0	0	0	47	96	0	0
Bacteria	Fusobacteriota	Fusobacteriia	Fusobacteriales	Fusobacteriaceae	Fusobacterium	0	0	18	0	0	0	0	0	0	0	1	0	23	89	41	0	0	117	0	33	0	247	0	107	53	0	78	50	0	23	114	56	0	0	1	43	147	0	2
Bacteria	Chloroflexi	KD4-96	NA	NA	NA	49	0	37	0	0	0	22	0	0	50	120	0	0	0	37	0	0	0	79	84	0	127	0	0	107	45	39	84	0	0	47	56	44	35	86	27	0	0	61
Bacteria	Planctomycetota	Planctomycetes	Pirellulales	Pirellulaceae	Pirellula	0	0	94	88	0	0	0	0	0	89	0	0	18	295	32	0	0	0	0	177	0	101	0	0	0	0	0	0	0	10	29	0	151	0	0	0	152	0	0
Bacteria	Bacteroidota	Bacteroidia	Bacteroidales	Bacteroidetes vadinHA17	NA	0	0	0	0	0	0	0	0	0	0	0	0	27	284	88	0	0	0	0	139	0	0	0	0	0	0	32	63	0	80	143	0	159	0	0	0	0	0	221
Bacteria	Proteobacteria	Alphaproteobacteria	Rhizobiales	Xanthobacteraceae	Pseudorhodoplanes	0	0	25	0	27	0	0	196	0	0	0	0	25	126	47	0	105	64	94	0	34	0	134	0	0	0	34	107	0	32	0	58	125	0	0	0	0	0	0
Bacteria	Bacteroidota	Bacteroidia	Bacteroidales	Muribaculaceae	NA	41	17	65	30	9	18	0	0	0	33	125	0	0	18	21	0	0	0	0	24	0	85	44	108	116	24	46	77	14	44	39	0	0	0	0	0	35	48	151
Bacteria	Chloroflexi	KD4-96	NA	NA	NA	41	27	74	40	17	0	0	0	0	0	39	0	0	66	43	0	0	85	0	29	0	45	47	45	85	0	79	115	45	0	32	25	0	0	0	0	140	105	0
Bacteria	Fusobacteriota	Fusobacteriia	Fusobacteriales	Leptotrichiaceae	Leptotrichia	0	0	0	0	0	0	0	0	0	0	67	340	0	0	15	0	0	0	0	0	0	0	0	0	189	84	20	54	12	45	35	0	0	0	0	0	0	243	110
Bacteria	Proteobacteria	Gammaproteobacteria	Pseudomonadales	Moraxellaceae	Acinetobacter	0	0	0	0	0	0	0	347	0	0	0	0	0	225	0	0	0	0	142	89	0	0	0	0	0	0	0	0	0	0	0	0	215	193	0	0	0	0	0
Bacteria	Fusobacteriota	Fusobacteriia	Fusobacteriales	Leptotrichiaceae	Leptotrichia	142	0	0	0	0	15	0	0	531	0	221	0	0	0	27	0	0	0	0	0	0	0	0	0	134	0	0	0	0	0	0	122	0	0	0	17	0	0	0
Bacteria	Firmicutes	Clostridia	Oscillospirales	Oscillospiraceae	UCG-002	0	0	0	60	0	0	0	0	0	0	0	0	30	0	0	0	0	0	0	123	0	0	49	242	97	0	21	0	0	21	68	0	0	264	105	0	0	120	0
Bacteria	Proteobacteria	Alphaproteobacteria	Sphingomonadales	Sphingomonadaceae	Sphingomonas	0	0	57	0	0	0	0	0	0	0	0	0	0	0	0	0	0	0	117	0	0	0	0	112	141	0	0	0	0	0	52	0	0	0	151	0	0	567	0
Bacteria	Firmicutes	Bacilli	Lactobacillales	Carnobacteriaceae	Granulicatella	42	0	0	0	0	21	31	0	0	36	0	0	0	317	76	0	0	0	64	142	0	48	32	0	0	0	0	58	0	25	30	0	122	0	0	0	0	0	150
Bacteria	Bacteroidota	Bacteroidia	Bacteroidales	Prevotellaceae	Prevotella	0	67	0	0	0	0	0	0	0	74	51	0	0	64	0	0	0	0	0	0	0	66	13	207	154	33	58	0	0	42	22	0	0	0	0	30	218	0	88
Bacteria	Proteobacteria	Alphaproteobacteria	Sphingomonadales	Sphingomonadaceae	Sphingomonas	0	0	0	37	0	0	0	0	0	0	0	0	0	212	77	0	0	0	0	299	62	0	0	148	158	0	0	0	0	0	0	0	141	0	0	0	44	0	0
Bacteria	Firmicutes	Clostridia	Lachnospirales	Lachnospiraceae	NA	0	0	0	0	0	0	52	0	0	0	57	0	20	8	7	0	0	0	45	0	0	0	0	0	0	67	0	51	108	24	116	59	0	0	0	53	0	318	191
Bacteria	Synergistota	Synergistia	Synergistales	Synergistaceae	Fretibacterium	115	0	0	0	0	0	0	0	0	0	0	0	10	0	0	266	0	0	0	0	0	0	0	0	82	0	33	35	0	22	86	0	0	49	214	0	83	0	170
Bacteria	Proteobacteria	Alphaproteobacteria	Rhizobiales	Rhizobiales Incertae Sedis	NA	40	0	0	0	0	0	0	0	0	0	0	0	0	0	140	0	0	0	0	91	0	135	0	0	0	148	215	0	41	27	82	26	0	0	0	174	25	18	0
Bacteria	Bacteroidota	Bacteroidia	Chitinophagales	Chitinophagaceae	NA	0	0	0	0	0	0	0	0	0	51	59	0	0	0	24	0	0	0	0	0	9	0	0	200	0	39	11	0	0	13	0	0	0	0	204	59	0	493	0
Bacteria	Bacteroidota	Bacteroidia	Bacteroidales	Porphyromonadaceae	Porphyromonas	0	0	28	0	0	0	53	74	0	242	0	0	0	92	0	0	0	0	59	0	0	73	37	114	67	51	0	0	0	0	25	34	0	0	175	35	0	0	0
Bacteria	Fusobacteriota	Fusobacteriia	Fusobacteriales	Leptotrichiaceae	Leptotrichia	0	0	0	0	18	0	0	0	0	0	179	0	20	23	0	0	0	0	0	0	0	0	0	0	121	40	0	0	42	0	0	0	0	135	127	0	0	447	0
Bacteria	Proteobacteria	Gammaproteobacteria	Aeromonadales	Aeromonadaceae	Aeromonas	0	114	0	0	0	0	0	0	0	0	0	0	978	56	0	0	0	0	0	0	0	0	0	0	0	0	0	0	0	0	0	0	0	0	0	0	0	0	0
Bacteria	Planctomycetota	Phycisphaerae	Tepidisphaerales	WD2101 soil group	NA	0	0	22	0	0	0	0	46	0	0	0	0	0	170	66	0	0	0	0	197	0	22	0	0	135	0	12	62	0	19	98	14	69	0	41	0	111	0	63
Bacteria	Proteobacteria	Gammaproteobacteria	Xanthomonadales	Xanthomonadaceae	Lysobacter	0	38	0	0	0	0	0	0	80	0	72	144	0	0	0	20	0	124	0	0	0	0	0	0	41	39	80	52	0	31	117	0	0	0	0	0	0	0	308
Bacteria	Firmicutes	Clostridia	Eubacteriales	Eubacteriaceae	Pseudoramibacter	0	0	63	0	0	0	0	59	430	0	0	0	0	0	0	0	0	0	0	118	0	0	0	0	0	39	17	0	25	35	53	80	0	0	0	0	37	0	186
Bacteria	Bacteroidota	Bacteroidia	Bacteroidales	Paludibacteraceae	F0058	0	0	82	161	0	0	0	74	0	0	0	0	0	295	0	0	0	0	0	117	0	0	0	0	156	0	0	108	0	0	0	0	143	0	1	0	0	0	0
Bacteria	Firmicutes	Bacilli	Bacillales	Bacillaceae	Anoxybacillus	0	0	0	0	0	0	0	0	0	0	0	1134	0	0	0	0	0	0	0	0	0	0	0	0	0	0	0	0	0	0	0	0	0	0	0	0	0	0	0
Bacteria	Proteobacteria	Alphaproteobacteria	Rhizobiales	Xanthobacteraceae	Pseudolabrys	0	16	63	69	14	0	0	24	0	0	0	0	0	19	0	0	23	0	64	76	0	0	0	105	115	0	18	69	0	0	19	0	0	0	197	0	198	0	40
Bacteria	Bacteroidota	Bacteroidia	Cytophagales	Microscillaceae	NA	0	0	0	83	0	0	0	0	0	0	0	349	26	242	69	0	0	0	0	98	0	0	0	0	0	0	0	0	0	0	29	0	225	0	0	0	0	0	0
Bacteria	Firmicutes	Clostridia	Oscillospirales	Oscillospiraceae	NA	0	0	49	0	0	0	0	0	477	26	0	0	0	111	26	0	0	0	0	0	0	0	15	0	0	0	0	21	0	0	6	0	94	0	167	0	0	123	0
Bacteria	Patescibacteria	Gracilibacteria	Absconditabacteriales (SR1)	NA	NA	0	0	25	0	0	0	38	0	0	84	0	241	0	105	25	0	0	0	0	0	0	111	0	0	161	51	26	28	44	16	0	0	0	0	82	75	0	0	0
Bacteria	Bacteroidota	Bacteroidia	Flavobacteriales	Flavobacteriaceae	Capnocytophaga	0	0	41	0	0	0	0	165	0	0	0	0	0	0	0	0	0	0	0	0	0	0	0	0	391	30	24	0	21	0	25	0	0	0	0	0	136	276	0
Bacteria	Bacteroidota	Bacteroidia	Chitinophagales	Chitinophagaceae	Edaphobaculum	0	0	0	0	0	0	0	0	604	66	0	0	0	0	0	0	0	0	0	0	0	0	0	0	0	0	20	0	0	10	24	0	0	0	0	0	0	303	75
Bacteria	Cyanobacteria	Cyanobacteriia	Chloroplast	NA	NA	92	0	0	0	0	0	0	37	0	0	0	0	0	0	0	0	0	0	0	0	0	0	0	157	0	0	0	0	0	30	88	93	0	0	296	0	0	173	129
Bacteria	Spirochaetota	Spirochaetia	Spirochaetales	Spirochaetaceae	Treponema	121	0	68	0	0	0	0	0	0	0	76	0	0	0	27	0	0	0	0	0	0	63	0	0	0	98	79	0	39	61	96	0	0	0	0	0	0	103	260
Bacteria	Proteobacteria	Gammaproteobacteria	Xanthomonadales	Xanthomonadaceae	Arenimonas	0	0	0	0	0	0	0	0	741	0	0	0	0	0	28	0	0	140	0	0	0	0	0	0	49	0	60	27	0	0	0	0	0	0	0	46	0	0	0
Bacteria	Firmicutes	Clostridia	Lachnospirales	Lachnospiraceae	Lachnospiraceae NK3A20 group	0	0	33	0	0	17	0	25	0	0	0	0	0	0	14	0	0	0	0	0	0	0	42	179	162	0	0	85	46	39	19	0	0	123	269	0	0	0	35
Bacteria	Bacteroidota	Bacteroidia	Bacteroidales	Prevotellaceae	Prevotella	0	0	0	0	0	15	0	0	0	0	80	382	0	209	109	0	0	90	66	0	0	0	0	0	0	0	0	0	0	0	0	0	134	0	0	0	0	0	0
Bacteria	Actinobacteriota	Actinobacteria	Streptomycetales	Streptomycetaceae	Streptomyces	0	40	0	0	0	0	0	0	0	0	60	0	0	98	69	67	0	134	74	0	0	0	0	0	64	0	0	18	0	0	0	48	66	0	0	0	0	262	82
Bacteria	Proteobacteria	Gammaproteobacteria	Pseudomonadales	Moraxellaceae	Acinetobacter	0	0	179	106	0	0	0	107	0	225	0	0	0	0	0	0	0	0	0	141	0	197	0	0	0	0	0	0	0	0	124	0	0	0	0	0	0	0	0
Bacteria	Chloroflexi	Anaerolineae	Anaerolineales	Anaerolineaceae	Flexilinea	0	0	0	0	0	0	0	0	0	54	0	0	16	0	0	0	0	0	0	0	0	69	24	0	207	50	56	128	31	55	72	0	0	0	0	18	0	150	145
Bacteria	Proteobacteria	Gammaproteobacteria	Pseudomonadales	Moraxellaceae	Acinetobacter	0	0	0	0	0	0	0	0	755	0	0	0	0	0	0	0	0	0	0	184	0	135	0	0	0	0	0	0	0	0	0	0	0	0	0	0	0	0	0
Bacteria	Verrucomicrobiota	Verrucomicrobiae	Chthoniobacterales	Chthoniobacteraceae	Candidatus Udaeobacter	0	0	0	0	0	0	0	0	0	0	0	0	0	0	0	0	0	0	0	52	0	0	32	68	45	27	61	81	94	76	19	54	0	26	0	0	285	73	75
Bacteria	Actinobacteriota	Thermoleophilia	Gaiellales	Gaiellaceae	Gaiella	101	0	0	0	0	0	0	0	0	0	0	0	28	0	0	0	0	0	0	0	0	59	0	80	145	0	0	28	0	0	0	0	0	0	101	0	0	404	117
Bacteria	Campilobacterota	Campylobacteria	Campylobacterales	Helicobacteraceae	Helicobacter	40	0	0	0	58	0	41	0	0	0	66	575	39	0	0	0	0	0	0	0	100	0	90	0	0	0	0	0	0	40	8	0	0	0	0	0	0	0	0
Bacteria	Acidobacteriota	Blastocatellia	Blastocatellales	Blastocatellaceae	NA	0	0	0	0	0	0	0	0	544	0	0	0	43	23	37	26	0	116	0	0	0	0	0	0	0	0	0	0	0	44	0	118	0	0	0	0	0	0	104
Bacteria	Proteobacteria	Gammaproteobacteria	Pseudomonadales	Moraxellaceae	Acinetobacter	0	0	0	0	0	0	73	0	0	0	0	372	0	245	80	0	0	0	0	84	0	0	0	0	0	0	0	0	0	0	0	0	198	0	0	0	0	0	0
Bacteria	Fusobacteriota	Fusobacteriia	Fusobacteriales	Fusobacteriaceae	Fusobacterium	0	0	77	0	0	54	28	111	0	0	0	0	0	85	21	0	0	0	0	0	0	41	0	201	0	79	39	0	0	36	106	0	49	0	0	0	0	0	124
Bacteria	Acidobacteriota	Acidobacteriae	Acidobacteriales	Koribacteraceae	Candidatus Koribacter	0	0	0	0	0	0	0	0	0	0	53	0	18	0	0	0	0	0	0	91	0	0	0	53	91	71	0	41	0	45	61	0	0	0	177	49	0	211	87
Bacteria	Bacteroidota	Bacteroidia	Flavobacteriales	Weeksellaceae	Cloacibacterium	0	0	45	0	0	0	0	0	0	0	0	0	0	269	110	0	0	0	0	168	0	0	0	0	0	0	0	0	0	0	0	0	238	216	0	0	0	0	0
Bacteria	Synergistota	Synergistia	Synergistales	Synergistaceae	Pyramidobacter	0	0	0	0	0	37	32	0	0	0	0	0	0	0	23	0	0	0	6	80	0	0	44	84	144	43	35	25	8	32	0	42	0	46	336	24	0	0	0
Bacteria	Acidobacteriota	Blastocatellia	Blastocatellales	Blastocatellaceae	Stenotrophobacter	0	0	0	0	0	0	66	0	0	0	0	318	0	0	0	0	22	0	0	0	0	0	0	0	0	0	62	0	0	35	0	0	0	0	150	0	162	51	173
Bacteria	Spirochaetota	Spirochaetia	Spirochaetales	Spirochaetaceae	Treponema	0	0	0	0	0	0	0	0	0	0	0	0	0	0	44	0	0	0	0	0	0	0	0	0	89	0	32	141	18	32	107	49	0	0	0	0	0	352	165
Bacteria	Firmicutes	Clostridia	Peptostreptococcales-Tissierellales	Peptostreptococcaceae	[Eubacterium] yurii group	0	0	0	0	0	37	0	0	0	0	39	0	6	0	0	0	0	0	65	0	0	0	30	0	54	31	35	58	0	0	0	0	0	0	145	0	179	349	0
Bacteria	Actinobacteriota	Thermoleophilia	Gaiellales	NA	NA	0	0	17	0	0	0	0	0	0	109	0	0	0	0	0	0	0	0	0	0	0	91	0	75	113	0	31	83	14	49	109	0	0	0	176	39	0	0	118
Bacteria	Proteobacteria	Alphaproteobacteria	Sphingomonadales	Sphingomonadaceae	Sphingomonas	0	0	0	0	0	0	0	136	0	71	0	0	30	0	31	0	64	0	0	0	0	0	33	0	64	0	100	83	0	63	48	0	0	0	0	0	0	41	260
Bacteria	Proteobacteria	Alphaproteobacteria	Rhodobacterales	Rhodobacteraceae	Defluviimonas	0	84	32	136	0	0	0	0	0	0	0	299	0	0	0	0	28	0	0	0	166	0	79	0	0	0	37	0	24	41	62	0	0	0	0	35	0	0	0
Bacteria	Proteobacteria	Gammaproteobacteria	Xanthomonadales	Xanthomonadaceae	Lysobacter	0	0	0	115	0	0	86	0	0	0	62	286	0	0	0	0	0	0	0	0	0	0	0	209	0	0	0	72	0	0	0	0	0	0	0	34	0	157	0
Bacteria	Chloroflexi	Dehalococcoidia	S085	NA	NA	0	0	0	0	0	0	0	0	372	0	0	0	0	0	0	0	0	0	0	0	0	0	0	0	87	97	63	0	0	54	73	0	0	0	74	0	0	0	194
Bacteria	Firmicutes	Clostridia	Peptostreptococcales-Tissierellales	Peptostreptococcaceae	Peptostreptococcus	0	0	0	0	0	0	0	40	0	0	0	136	0	0	25	371	0	0	0	0	0	0	0	73	64	0	21	0	15	0	8	65	0	117	0	0	0	0	77
Bacteria	Fusobacteriota	Fusobacteriia	Fusobacteriales	Fusobacteriaceae	Fusobacterium	0	0	0	0	0	0	0	0	0	176	0	0	0	19	0	0	0	0	0	126	86	68	0	109	70	52	31	60	0	0	0	0	0	0	0	0	128	0	76
Bacteria	Proteobacteria	Gammaproteobacteria	Burkholderiales	Oxalobacteraceae	Massilia	103	0	0	75	0	0	0	0	411	0	0	0	0	0	18	0	0	0	0	0	0	0	0	0	103	41	37	66	0	21	33	0	0	0	0	40	0	0	50
Bacteria	Proteobacteria	Alphaproteobacteria	Rhizobiales	Beijerinckiaceae	Roseiarcus	0	0	0	0	0	0	0	47	0	0	0	0	19	10	17	0	0	0	0	0	0	78	49	0	0	0	99	129	22	43	128	111	0	0	0	0	0	0	244
Bacteria	Desulfobacterota	Desulfobulbia	Desulfobulbales	Desulfobulbaceae	Desulfobulbus	0	67	64	56	24	43	0	0	0	0	106	0	0	0	0	0	0	0	0	0	0	0	0	122	179	0	0	0	23	10	0	0	0	53	0	20	0	220	0
Bacteria	Firmicutes	Bacilli	Lactobacillales	Streptococcaceae	Streptococcus	0	0	0	0	0	0	0	0	472	0	0	0	0	0	0	0	0	0	0	0	0	0	0	272	0	0	0	0	0	0	0	0	0	0	92	0	148	0	0
Bacteria	Bacteroidota	Bacteroidia	Sphingobacteriales	Lentimicrobiaceae	Lentimicrobium	0	0	0	0	0	0	71	0	0	125	0	0	0	19	17	0	0	0	0	57	0	105	0	0	101	0	60	0	16	0	22	0	0	0	92	0	292	0	0
Bacteria	Actinobacteriota	Thermoleophilia	Solirubrobacterales	67-14	NA	0	0	0	156	0	0	0	16	0	29	0	0	0	10	50	0	0	0	0	0	0	0	0	171	0	124	0	0	0	56	79	35	0	0	59	0	0	83	107
Bacteria	Fusobacteriota	Fusobacteriia	Fusobacteriales	Leptotrichiaceae	Leptotrichia	0	0	0	0	0	0	0	0	0	0	0	0	0	0	0	0	0	0	0	125	0	0	0	61	0	0	25	40	0	39	89	0	0	0	0	0	0	382	212
Bacteria	Proteobacteria	Gammaproteobacteria	Burkholderiales	Oxalobacteraceae	Massilia	0	0	0	0	0	16	0	0	0	0	34	0	0	0	0	0	0	0	0	0	45	44	56	49	161	42	0	110	0	26	93	0	0	0	0	9	167	0	118
Bacteria	Bacteroidota	Bacteroidia	Bacteroidales	Rikenellaceae	Alistipes	0	0	0	0	0	52	0	95	0	0	0	200	0	76	14	0	0	0	57	0	0	0	0	155	0	0	0	0	0	0	0	0	72	0	168	0	78	0	0
Bacteria	Proteobacteria	Gammaproteobacteria	Gammaproteobacteria Incertae Sedis	Unknown Family	Acidibacter	0	0	0	0	0	0	0	0	0	0	0	0	0	0	0	302	0	0	0	0	6	0	54	0	0	27	35	0	0	18	32	28	0	0	181	0	138	143	0
Bacteria	Verrucomicrobiota	Verrucomicrobiae	Chthoniobacterales	Chthoniobacteraceae	Candidatus Udaeobacter	0	0	0	0	0	0	0	0	648	0	0	0	0	0	0	270	0	0	0	0	0	0	38	0	0	0	0	0	0	0	0	0	0	0	0	0	0	0	0
Bacteria	Firmicutes	Clostridia	Eubacteriales	Eubacteriaceae	Pseudoramibacter	17	0	0	0	58	47	0	0	0	0	0	0	0	0	19	0	19	0	0	75	0	0	35	112	137	0	0	83	0	0	53	73	0	0	88	0	0	137	0
Bacteria	Proteobacteria	Alphaproteobacteria	Sphingomonadales	Sphingomonadaceae	Sphingomonas	0	44	0	0	0	0	0	0	220	0	0	0	0	221	65	0	0	0	0	0	0	0	0	0	0	54	46	0	0	0	0	0	148	0	0	0	0	0	155
Bacteria	Bdellovibrionota	Bdellovibrionia	Bdellovibrionales	Bdellovibrionaceae	Bdellovibrio	0	0	53	54	65	0	526	48	0	0	0	0	0	0	0	0	0	0	0	0	0	0	77	0	0	0	17	59	0	43	11	0	0	0	0	0	0	0	0
Bacteria	Bacteroidota	Bacteroidia	Flavobacteriales	Flavobacteriaceae	Flavobacterium	0	0	0	0	0	55	0	0	344	0	0	0	0	0	0	0	0	290	0	79	0	0	0	0	181	0	0	0	0	0	0	0	0	0	0	0	0	0	0
Bacteria	Chloroflexi	Gitt-GS-136	NA	NA	NA	0	0	0	0	0	0	45	23	0	0	0	168	0	0	7	91	15	0	0	26	0	0	16	0	171	13	27	0	0	0	0	39	0	0	140	0	0	105	61
Bacteria	Proteobacteria	Alphaproteobacteria	Rhizobiales	Rhizobiales Incertae Sedis	Phreatobacter	78	0	0	46	77	0	0	0	0	0	0	0	0	113	32	346	49	0	0	0	14	0	44	0	0	0	0	44	0	0	19	0	77	0	0	0	0	0	0
Bacteria	Actinobacteriota	Thermoleophilia	Solirubrobacterales	67-14	NA	0	0	0	61	27	0	40	0	367	33	0	0	0	0	24	0	0	0	0	0	0	71	21	0	0	29	99	53	0	23	26	0	0	0	46	17	0	0	0
Bacteria	Proteobacteria	Alphaproteobacteria	Rhizobiales	Rhizobiaceae	Allorhizobium-Neorhizobium-Pararhizobium-Rhizobium	0	0	0	0	0	0	0	0	0	177	0	0	0	37	60	0	0	0	0	235	0	177	0	0	0	61	0	0	0	52	68	0	0	0	0	70	0	0	0
Bacteria	Firmicutes	Clostridia	Peptostreptococcales-Tissierellales	Anaerovoracaceae	[Eubacterium] nodatum group	0	0	0	0	0	0	0	0	0	0	0	0	0	0	0	209	0	0	0	0	0	119	0	0	146	0	0	0	0	0	0	0	0	0	44	0	0	419	0
Bacteria	Proteobacteria	Alphaproteobacteria	NA	NA	NA	0	67	0	9	0	14	0	0	9	37	159	0	0	0	9	314	57	109	18	0	6	0	5	0	0	0	0	0	0	0	0	0	0	101	20	0	0	0	0
Bacteria	Bacteroidota	Bacteroidia	Bacteroidales	Tannerellaceae	Tannerella	0	0	65	0	0	0	0	0	0	110	0	0	0	0	47	0	0	0	0	0	0	149	0	0	0	114	58	143	43	37	0	93	0	0	0	75	0	0	0
Bacteria	Proteobacteria	Gammaproteobacteria	Burkholderiales	Nitrosomonadaceae	GOUTA6	51	0	0	0	0	0	21	38	0	0	0	0	0	71	38	0	0	0	0	36	0	0	0	0	95	0	37	0	28	52	101	74	46	0	70	45	0	0	130
Bacteria	Fusobacteriota	Fusobacteriia	Fusobacteriales	Leptotrichiaceae	Leptotrichia	102	0	0	0	0	46	0	0	0	0	0	0	0	0	0	0	0	0	0	0	0	45	0	56	400	0	0	88	0	17	0	0	0	0	0	0	174	0	0
Bacteria	Abditibacteriota	Abditibacteria	Abditibacteriales	Abditibacteriaceae	Abditibacterium	92	0	0	0	0	0	0	72	0	96	0	0	31	0	9	0	0	0	0	0	0	180	0	0	0	38	0	52	116	12	20	163	0	0	0	44	0	0	0
Bacteria	Firmicutes	Clostridia	Clostridiales	Clostridiaceae	Clostridium sensu stricto 13	0	0	36	0	0	0	0	0	0	0	0	212	16	0	23	0	0	0	0	0	0	0	0	126	118	65	26	93	0	24	0	0	0	0	0	0	183	0	0
Bacteria	Patescibacteria	Saccharimonadia	Saccharimonadales	NA	NA	0	0	58	0	0	0	98	92	0	0	139	0	0	166	58	0	0	0	0	77	0	0	0	0	0	0	0	0	0	0	0	0	144	0	0	0	89	0	0
Bacteria	Actinobacteriota	Thermoleophilia	Gaiellales	Gaiellaceae	Gaiella	0	0	0	0	0	0	0	0	0	0	46	0	0	94	20	0	0	0	36	0	0	70	0	109	37	0	13	0	0	30	42	0	100	0	81	0	0	243	0
Bacteria	Bacteroidota	Bacteroidia	Chitinophagales	Chitinophagaceae	Aurantisolimonas	0	105	0	0	0	0	0	0	618	0	0	0	0	13	0	0	0	0	0	0	0	0	0	0	0	0	0	0	0	11	24	78	0	0	27	0	0	0	43
Bacteria	Firmicutes	Bacilli	Bacillales	Bacillaceae	Anaerobacillus	0	0	0	64	0	0	0	0	215	0	0	0	0	183	108	0	0	0	0	0	0	0	0	0	0	39	59	0	0	25	0	37	125	0	0	0	0	0	60
Bacteria	Patescibacteria	Saccharimonadia	Saccharimonadales	Saccharimonadaceae	Candidatus Saccharimonas	0	0	0	0	0	0	0	0	0	85	121	0	0	6	0	0	0	0	0	0	0	103	0	0	266	0	0	122	0	0	0	0	0	0	212	0	0	0	0
Bacteria	Proteobacteria	Alphaproteobacteria	Rhizobiales	Beijerinckiaceae	Bosea	0	90	0	0	54	0	333	49	0	0	0	0	0	0	0	0	0	0	0	0	0	80	37	0	0	72	78	0	0	0	0	96	0	0	0	0	0	0	25
Bacteria	Proteobacteria	Alphaproteobacteria	Rhizobiales	Xanthobacteraceae	NA	0	0	33	0	0	0	0	88	0	0	0	93	0	192	52	0	0	0	51	182	0	0	0	0	0	0	0	0	0	0	0	0	140	0	0	0	82	0	0
Bacteria	Acidobacteriota	Acidobacteriae	Solibacterales	Solibacteraceae	Candidatus Solibacter	0	0	0	0	0	0	0	0	0	0	0	0	0	0	0	0	0	0	0	0	0	0	0	119	181	0	22	63	0	0	40	0	0	0	92	0	136	259	0
Bacteria	Firmicutes	Clostridia	Oscillospirales	Ruminococcaceae	Faecalibacterium	0	67	0	0	0	0	0	0	0	11	116	177	0	0	0	0	0	0	0	0	0	0	49	0	0	0	0	0	0	0	0	75	0	149	193	0	71	0	0
Bacteria	Bacteroidota	Bacteroidia	Sphingobacteriales	Lentimicrobiaceae	Lentimicrobium	0	0	0	0	0	0	0	0	646	0	0	0	0	0	0	0	0	0	0	61	0	0	0	0	0	0	0	0	0	0	0	0	0	0	200	0	0	0	0
Bacteria	Proteobacteria	Alphaproteobacteria	Sphingomonadales	Sphingomonadaceae	Sphingomonas	0	0	0	0	0	0	0	0	0	119	0	0	0	0	0	0	0	272	0	140	0	280	0	0	0	0	0	0	0	0	33	0	0	0	0	60	0	0	0
Bacteria	Chloroflexi	Anaerolineae	SJA-15	NA	NA	51	40	0	71	0	0	0	0	0	0	0	0	0	151	41	0	0	0	0	23	29	0	42	0	0	49	39	80	37	37	20	70	72	0	0	49	0	0	0
Bacteria	Actinobacteriota	Thermoleophilia	Gaiellales	NA	NA	0	0	44	0	0	0	0	0	0	0	0	74	21	181	68	0	0	0	0	67	0	0	32	109	0	28	0	0	0	0	36	37	121	0	0	0	83	0	0
Bacteria	Planctomycetota	Phycisphaerae	Tepidisphaerales	WD2101 soil group	NA	43	0	0	0	0	0	0	0	552	0	0	0	0	0	0	0	0	0	0	0	0	0	0	0	0	26	12	0	0	29	80	0	0	0	0	0	0	0	157
Bacteria	Proteobacteria	Gammaproteobacteria	Burkholderiales	Oxalobacteraceae	Massilia	0	28	0	0	0	0	96	0	0	33	0	0	0	0	14	0	32	0	54	0	0	78	71	129	137	44	0	0	0	0	0	0	0	0	87	0	95	0	0
Bacteria	Cyanobacteria	Cyanobacteriia	Chloroplast	NA	NA	0	0	0	0	18	0	31	0	0	80	87	415	0	0	0	102	46	0	29	0	0	0	0	0	0	0	0	0	0	0	0	0	0	89	0	0	0	0	0
Bacteria	Proteobacteria	Gammaproteobacteria	Burkholderiales	Oxalobacteraceae	Pseudoduganella	0	0	0	0	0	21	0	0	0	67	0	0	0	0	36	0	0	0	0	0	0	68	0	35	200	102	0	75	0	0	60	0	0	0	56	0	107	0	70
Bacteria	Bacteroidota	Bacteroidia	Bacteroidales	Bacteroidaceae	Bacteroides	0	0	0	0	0	0	69	0	0	0	0	0	0	0	0	0	0	0	260	133	0	0	75	0	193	0	0	0	0	0	0	95	0	0	72	0	0	0	0
Bacteria	Verrucomicrobiota	Verrucomicrobiae	Chthoniobacterales	Chthoniobacteraceae	Candidatus Udaeobacter	0	0	129	0	0	0	0	0	0	0	0	0	0	0	0	236	0	0	0	75	0	0	0	134	0	34	23	45	0	0	0	0	0	49	0	0	84	0	87
Bacteria	Bacteroidota	Bacteroidia	Bacteroidales	Prevotellaceae	Prevotella	0	0	0	0	0	0	0	0	0	33	105	159	0	0	0	0	0	0	0	0	52	0	0	89	125	37	25	38	0	37	23	26	0	0	0	0	81	0	65
Bacteria	Bacteroidota	Bacteroidia	Bacteroidales	Tannerellaceae	Tannerella	0	0	0	0	0	0	0	0	0	0	0	0	0	0	0	0	0	0	0	0	70	0	0	0	169	0	16	0	0	0	24	0	0	0	0	0	0	616	0
Bacteria	Proteobacteria	Alphaproteobacteria	Reyranellales	Reyranellaceae	Reyranella	0	46	146	0	28	0	46	0	0	0	110	0	0	0	24	0	26	0	0	60	17	0	100	0	0	104	20	33	0	21	60	0	0	31	0	20	0	0	0
Bacteria	Bacteroidota	Bacteroidia	Bacteroidales	Bacteroidaceae	Bacteroides	0	0	179	0	0	0	0	0	0	0	145	224	0	0	0	0	0	0	0	0	0	110	0	0	125	0	9	50	0	0	0	0	0	0	0	44	0	0	0
Bacteria	Firmicutes	Negativicutes	Veillonellales-Selenomonadales	Veillonellaceae	Veillonella	0	56	0	0	0	11	0	0	0	27	0	0	0	0	0	0	0	0	0	0	0	0	0	130	0	26	58	0	20	29	76	23	0	0	0	0	0	206	223
Bacteria	Proteobacteria	Gammaproteobacteria	Pseudomonadales	Moraxellaceae	Acinetobacter	0	0	0	331	0	0	0	267	0	0	0	0	0	0	0	0	0	0	0	0	0	0	0	0	0	0	0	0	0	0	0	0	131	155	0	0	0	0	0
Bacteria	Bacteroidota	Bacteroidia	Bacteroidales	Rikenellaceae	Alistipes	0	0	0	0	0	0	113	0	0	0	84	374	21	0	18	0	0	0	0	0	0	0	0	0	0	0	0	42	0	10	0	0	0	0	184	34	0	0	0
Bacteria	Proteobacteria	Gammaproteobacteria	Xanthomonadales	Xanthomonadaceae	Lysobacter	97	0	0	0	0	45	0	0	0	0	0	0	0	0	0	180	0	0	0	0	0	0	0	237	57	0	0	0	36	24	26	0	0	0	0	0	120	0	54
Bacteria	Proteobacteria	Gammaproteobacteria	Aeromonadales	Aeromonadaceae	Aeromonas	0	110	0	180	0	0	0	0	583	0	0	0	0	0	0	0	0	0	0	0	0	0	0	0	0	0	0	0	0	0	0	0	0	0	0	0	0	0	0
Bacteria	Proteobacteria	Gammaproteobacteria	Burkholderiales	SC-I-84	NA	0	0	164	0	0	14	28	0	0	0	0	0	12	0	35	0	0	0	0	83	0	0	0	0	50	19	89	79	49	0	44	59	0	25	0	34	89	0	0
Bacteria	Firmicutes	Bacilli	Lactobacillales	Streptococcaceae	Streptococcus	0	0	0	0	0	0	0	0	242	26	0	598	0	0	0	0	0	0	0	0	0	0	0	0	0	0	0	0	0	0	0	0	0	0	0	0	0	0	0
Bacteria	Desulfobacterota	NA	NA	NA	NA	34	46	31	0	0	0	44	0	0	0	0	0	0	162	62	0	0	0	0	0	0	0	62	0	0	0	37	26	0	65	0	0	136	0	0	0	60	0	98
Bacteria	Proteobacteria	Gammaproteobacteria	Burkholderiales	Oxalobacteraceae	Massilia	0	0	14	0	0	0	30	0	0	0	0	0	0	171	85	0	0	0	0	86	0	0	0	74	76	0	52	0	0	0	34	0	111	0	0	0	130	0	0
Bacteria	Verrucomicrobiota	Verrucomicrobiae	Chthoniobacterales	Chthoniobacteraceae	Candidatus Udaeobacter	47	19	0	0	0	23	0	20	168	0	0	0	0	0	0	0	0	0	0	0	0	24	0	236	128	0	38	0	0	31	0	51	0	0	0	0	0	0	75
Bacteria	Actinobacteriota	Actinobacteria	Micrococcales	Intrasporangiaceae	Oryzihumus	0	0	47	0	0	0	0	0	0	83	0	0	0	0	0	0	25	0	0	25	48	60	52	0	0	62	49	60	41	20	39	0	0	0	130	51	68	0	0
Bacteria	Myxococcota	Polyangia	Polyangiales	BIrii41	NA	0	0	0	0	0	0	0	52	0	0	0	0	0	82	0	0	0	0	0	49	0	0	25	0	229	0	0	90	0	42	70	42	0	0	0	0	0	0	178
Bacteria	Chloroflexi	KD4-96	NA	NA	NA	0	0	0	34	0	0	0	0	0	36	0	0	20	0	11	0	0	0	0	0	0	38	0	0	111	64	0	98	0	19	0	0	0	95	238	15	76	0	0
Bacteria	Firmicutes	Clostridia	Peptostreptococcales-Tissierellales	Parvimonas	NA	0	35	0	56	0	0	0	36	0	0	0	0	0	0	0	0	0	0	0	0	0	0	37	103	132	0	0	62	0	26	40	0	0	0	62	0	64	195	0
Bacteria	Proteobacteria	Gammaproteobacteria	Pseudomonadales	Moraxellaceae	Acinetobacter	148	0	0	120	0	0	0	0	0	111	0	0	0	0	0	0	0	0	0	0	0	0	0	0	0	0	0	133	133	0	97	105	0	0	0	0	0	0	0
Bacteria	Proteobacteria	Alphaproteobacteria	Acetobacterales	Acetobacteraceae	NA	67	0	34	0	0	0	0	0	0	0	0	0	0	0	15	0	0	0	0	0	0	0	0	0	35	32	56	35	0	26	81	0	0	0	149	0	30	169	117
Bacteria	Actinobacteriota	Thermoleophilia	Solirubrobacterales	67-14	NA	0	0	39	0	0	0	0	0	0	0	0	0	0	0	26	0	12	0	0	0	0	39	0	0	74	62	0	71	35	26	58	0	0	43	115	50	84	110	0
Bacteria	Proteobacteria	Alphaproteobacteria	Rhizobiales	Devosiaceae	Devosia	0	0	0	0	0	0	0	0	0	0	0	0	0	137	60	0	0	0	0	0	0	0	0	0	153	0	58	0	0	32	58	0	110	110	0	0	0	0	124
Bacteria	Firmicutes	Bacilli	Lactobacillales	Lactobacillaceae	Lactobacillus	0	0	0	0	0	0	0	0	0	0	0	0	0	148	0	0	0	0	0	92	0	0	0	0	0	0	112	0	0	50	33	0	240	0	0	0	0	0	166
Bacteria	Bacteroidota	Bacteroidia	Flavobacteriales	Flavobacteriaceae	Capnocytophaga	0	0	38	0	0	0	0	118	0	0	0	0	0	0	0	0	0	0	0	0	61	0	0	284	110	66	0	66	0	0	0	0	0	0	0	0	0	96	0
Bacteria	Firmicutes	Negativicutes	Veillonellales-Selenomonadales	Veillonellaceae	Anaeroglobus	0	39	0	0	0	45	0	0	0	75	0	0	0	0	0	0	0	0	0	135	0	77	0	0	0	0	0	145	49	44	0	0	0	89	0	31	0	0	105
Bacteria	Proteobacteria	Alphaproteobacteria	Sphingomonadales	Sphingomonadaceae	Sphingomonas	0	0	127	0	0	0	0	207	0	0	0	0	0	211	91	0	0	0	0	0	0	0	0	0	0	0	0	0	0	0	0	0	193	0	0	0	0	0	0
Bacteria	Proteobacteria	Alphaproteobacteria	Rhizobiales	Beijerinckiaceae	Bosea	78	0	0	0	0	95	0	0	0	0	0	0	0	95	0	0	57	0	81	168	0	0	95	0	0	0	60	35	0	27	0	0	37	0	0	0	0	0	0
Bacteria	Proteobacteria	Alphaproteobacteria	Sphingomonadales	Sphingomonadaceae	Sphingomonas	0	0	0	0	0	0	0	41	0	52	0	0	17	295	73	0	0	0	0	0	0	0	0	42	82	34	0	0	0	0	26	0	166	0	0	0	0	0	0
Bacteria	Actinobacteriota	Thermoleophilia	Gaiellales	Gaiellaceae	Gaiella	0	37	40	0	0	0	24	0	0	0	139	0	0	85	46	0	0	0	0	54	0	0	0	82	0	0	0	0	0	0	0	0	0	0	149	0	0	169	0
Bacteria	Actinobacteriota	Actinobacteria	Micrococcales	Microbacteriaceae	Microbacterium	28	0	0	56	197	0	28	0	0	0	0	98	0	17	0	0	80	74	0	0	52	0	57	0	0	22	19	40	0	19	0	0	0	36	0	0	0	0	0
Bacteria	Deinococcota	Deinococci	Deinococcales	Deinococcaceae	Deinococcus	0	0	63	0	0	0	0	0	0	0	0	0	0	109	51	0	0	0	0	0	0	0	161	17	25	36	65	36	0	17	111	0	111	0	0	0	18	0	0
Bacteria	Proteobacteria	Alphaproteobacteria	Rhodobacterales	Rhodobacteraceae	Defluviimonas	77	0	0	77	109	27	46	0	0	73	0	0	0	0	0	0	398	0	0	0	0	0	12	0	0	0	0	0	0	0	0	0	0	0	0	0	0	0	0
Bacteria	Firmicutes	Clostridia	Peptostreptococcales-Tissierellales	Anaerovoracaceae	Family XIII UCG-001	0	0	49	0	0	0	0	0	0	0	0	0	0	100	83	0	0	0	105	118	0	143	0	38	0	32	0	62	0	0	10	0	47	0	0	32	0	0	0
Bacteria	Actinobacteriota	Actinobacteria	Corynebacteriales	Corynebacteriaceae	Corynebacterium	58	0	0	178	0	0	0	0	0	38	161	56	0	0	0	0	6	0	0	53	0	0	0	0	142	13	0	63	0	0	38	0	0	0	12	0	0	0	0
Bacteria	Bacteroidota	Bacteroidia	Bacteroidales	Muribaculaceae	NA	0	0	70	0	0	0	0	0	283	53	0	0	0	110	27	0	0	0	0	0	0	48	31	0	0	52	35	0	0	31	0	0	53	0	0	25	0	0	0
Bacteria	Bacteroidota	Bacteroidia	Bacteroidales	Tannerellaceae	Tannerella	0	0	0	0	0	0	0	0	0	136	0	457	0	161	0	0	0	0	0	0	0	0	0	0	0	0	0	0	0	0	0	0	0	0	0	0	0	0	59
Bacteria	Bacteroidota	Bacteroidia	Flavobacteriales	Flavobacteriaceae	Flavobacterium	0	0	0	0	0	0	0	0	0	0	0	0	0	5	0	0	0	0	0	0	0	109	0	0	0	0	0	0	0	12	0	0	0	0	238	0	141	308	0
Bacteria	Actinobacteriota	Acidimicrobiia	Microtrichales	Ilumatobacteraceae	Ilumatobacter	135	0	0	0	0	0	0	0	0	0	0	0	0	0	0	0	0	0	0	0	0	0	0	82	102	64	0	0	40	21	34	0	0	0	0	38	116	179	0
Bacteria	Nitrospirota	Nitrospiria	Nitrospirales	Nitrospiraceae	Nitrospira	0	27	18	0	0	32	0	0	0	0	0	0	0	70	39	0	0	0	0	68	0	0	0	0	50	21	62	21	0	39	47	0	60	0	41	44	0	171	0
Bacteria	Bacteroidota	Bacteroidia	Chitinophagales	Chitinophagaceae	NA	0	74	0	0	0	0	0	0	0	0	0	0	0	0	0	0	0	0	0	0	0	69	0	163	318	0	0	68	0	0	0	0	0	0	0	0	0	117	0
Bacteria	Firmicutes	Bacilli	Bacillales	Bacillaceae	Bacillus	0	0	0	0	0	0	50	0	0	0	0	0	0	0	0	0	0	0	0	0	0	182	0	0	0	31	0	208	45	0	27	73	0	0	0	54	136	0	0
Bacteria	Chloroflexi	KD4-96	NA	NA	NA	25	0	25	0	0	0	0	0	329	0	0	74	0	0	0	0	0	0	0	0	0	12	0	0	66	35	0	55	0	17	55	0	0	0	0	0	0	0	110
Bacteria	Fusobacteriota	Fusobacteriia	Fusobacteriales	Leptotrichiaceae	Leptotrichia	0	0	65	149	0	0	0	0	0	0	29	0	0	0	0	0	0	0	0	0	0	0	0	86	0	0	0	0	39	43	146	63	0	0	0	0	0	0	183
Bacteria	Desulfobacterota	Desulfuromonadia	Geobacterales	Geobacteraceae	NA	0	0	0	57	0	0	0	0	0	0	0	0	0	67	20	0	0	0	0	0	0	0	0	0	0	0	37	46	0	36	48	81	0	0	142	0	88	0	181
Bacteria	Planctomycetota	Planctomycetes	Pirellulales	Pirellulaceae	Pir4 lineage	75	0	20	0	0	0	0	40	0	73	0	0	0	48	38	0	0	0	0	182	0	137	0	0	0	12	24	15	0	0	50	0	48	0	0	39	0	0	0
Bacteria	Bacteroidota	Bacteroidia	Bacteroidales	Bacteroidaceae	Bacteroides	0	0	0	0	0	0	142	0	0	34	0	0	0	12	82	0	0	0	0	0	0	0	35	242	0	43	0	0	51	32	72	0	0	0	0	56	0	0	0
Bacteria	Firmicutes	Clostridia	Lachnospirales	Defluviitaleaceae	Defluviitaleaceae UCG-011	68	66	107	0	0	0	0	0	0	0	146	0	0	0	42	0	0	0	0	0	0	0	22	75	102	87	0	0	0	26	0	0	0	0	0	54	0	0	0
Bacteria	Firmicutes	Clostridia	Oscillospirales	Ruminococcaceae	Faecalibacterium	114	41	0	0	0	0	0	127	0	0	56	0	24	109	21	0	0	0	0	0	0	0	0	0	69	0	0	0	0	0	0	0	89	0	0	0	0	142	0
Bacteria	Actinobacteriota	Thermoleophilia	Gaiellales	NA	NA	0	0	73	0	0	0	0	79	0	0	0	0	0	0	0	0	0	0	0	0	0	0	17	0	0	87	31	0	0	42	22	148	0	0	0	0	137	0	152
Bacteria	Actinobacteriota	Thermoleophilia	Gaiellales	NA	NA	0	0	67	96	0	0	0	0	0	0	0	0	0	225	86	0	0	0	0	103	0	0	0	0	0	37	0	0	0	0	0	0	134	0	0	39	0	0	0
Bacteria	Proteobacteria	Alphaproteobacteria	Rhizobiales	Devosiaceae	Devosia	0	0	0	14	186	0	0	0	0	0	169	0	13	0	0	0	29	0	0	0	0	0	46	0	46	0	26	31	63	0	0	26	0	0	0	24	0	114	0
Bacteria	Bacteroidota	Bacteroidia	Bacteroidales	Prevotellaceae	Prevotella	0	0	0	63	0	0	0	0	531	0	0	0	0	0	0	0	0	0	0	0	0	0	0	96	0	0	0	0	0	0	0	0	0	0	95	0	0	0	0
Bacteria	Bacteroidota	Bacteroidia	Chitinophagales	Chitinophagaceae	NA	0	0	0	0	0	21	0	0	0	84	0	0	0	0	0	0	38	0	74	105	40	94	0	143	0	61	0	0	53	0	47	0	0	0	0	23	0	0	0
Bacteria	Actinobacteriota	Thermoleophilia	Gaiellales	Gaiellaceae	Gaiella	0	0	40	69	0	0	0	0	0	15	0	0	0	0	33	0	0	0	0	27	0	0	0	48	35	34	30	0	0	20	36	34	0	0	106	0	173	82	0
Bacteria	Proteobacteria	Alphaproteobacteria	Rhizobiales	Xanthobacteraceae	NA	0	0	89	0	0	0	0	0	0	0	0	0	0	57	0	0	0	0	0	79	0	0	0	240	0	0	0	0	0	0	86	0	0	0	150	0	0	0	81
Bacteria	Proteobacteria	Gammaproteobacteria	Francisellales	Francisellaceae	Francisella	0	0	0	0	0	0	0	0	0	0	0	729	0	0	0	0	0	0	0	0	0	0	52	0	0	0	0	0	0	0	0	0	0	0	0	0	0	0	0
Bacteria	Firmicutes	Bacilli	Bacillales	Bacillaceae	NA	0	0	0	96	0	0	0	0	0	0	0	0	0	52	0	0	0	0	0	161	0	85	0	0	0	47	50	31	0	21	30	0	0	0	0	15	0	192	0
Bacteria	Proteobacteria	Gammaproteobacteria	Pseudomonadales	Moraxellaceae	Acinetobacter	0	0	0	0	0	0	0	0	780	0	0	0	0	0	0	0	0	0	0	0	0	0	0	0	0	0	0	0	0	0	0	0	0	0	0	0	0	0	0
Bacteria	Firmicutes	Bacilli	Bacillales	Bacillaceae	Bacillus	0	0	25	101	21	0	0	62	0	0	0	0	0	83	69	0	0	0	0	0	22	80	0	0	0	0	19	0	0	0	0	0	89	0	191	17	0	0	0
Bacteria	Chloroflexi	KD4-96	NA	NA	NA	60	0	0	0	0	27	0	34	0	65	50	0	0	8	0	0	0	0	0	0	0	0	0	0	178	0	23	31	0	23	78	67	0	0	0	0	0	0	132
Bacteria	Fusobacteriota	Fusobacteriia	Fusobacteriales	Fusobacteriaceae	Fusobacterium	0	0	37	0	56	0	0	0	0	0	31	0	0	8	13	0	0	0	0	0	0	0	0	0	0	0	39	0	31	21	24	46	0	0	119	0	0	221	128
Bacteria	Proteobacteria	Alphaproteobacteria	Reyranellales	Reyranellaceae	Reyranella	0	0	0	0	0	22	0	43	0	0	0	0	36	137	48	0	43	9	0	0	0	0	0	0	0	0	0	0	0	0	136	0	107	191	0	0	0	0	0
Bacteria	Proteobacteria	Gammaproteobacteria	Burkholderiales	Oxalobacteraceae	Undibacterium	25	99	0	22	0	0	0	19	200	0	35	45	0	13	0	52	13	88	27	0	0	21	0	48	0	0	0	0	0	0	23	0	11	16	10	0	0	0	0
Bacteria	Planctomycetota	Phycisphaerae	Tepidisphaerales	WD2101 soil group	NA	0	0	0	0	0	0	0	0	0	0	0	235	0	3	0	0	0	0	0	0	0	0	0	136	0	26	37	0	0	8	102	27	0	0	0	0	84	0	107
Bacteria	Proteobacteria	NA	NA	NA	NA	0	0	0	0	0	0	0	152	0	0	0	0	0	256	79	0	0	0	0	88	0	0	0	0	0	0	0	0	0	0	0	0	188	0	0	0	0	0	0
Bacteria	Bacteroidota	Bacteroidia	Chitinophagales	Chitinophagaceae	NA	0	0	0	0	0	0	0	0	0	0	0	0	0	0	0	0	0	0	0	0	0	139	18	0	65	0	0	0	0	0	34	0	0	0	412	0	95	0	0
Bacteria	Actinobacteriota	Thermoleophilia	Gaiellales	NA	NA	64	0	0	43	0	0	0	0	0	0	0	0	17	74	0	0	0	63	0	75	0	0	23	0	0	0	36	0	0	18	67	0	43	0	0	0	239	0	0
Bacteria	Proteobacteria	Gammaproteobacteria	Pseudomonadales	Moraxellaceae	Enhydrobacter	23	9	0	0	0	54	71	0	0	0	0	0	0	0	26	0	0	0	0	0	0	0	13	0	58	0	0	0	0	3	46	0	0	0	0	20	0	436	0
Bacteria	Verrucomicrobiota	Verrucomicrobiae	Chthoniobacterales	Chthoniobacteraceae	Candidatus Udaeobacter	0	0	0	0	0	0	44	0	132	45	0	0	0	0	0	0	24	0	0	0	0	115	57	36	0	33	0	80	0	0	0	23	0	42	19	23	0	84	0
Bacteria	Firmicutes	Clostridia	Clostridiales	Clostridiaceae	Candidatus Arthromitus	0	0	0	0	0	0	0	0	671	0	0	0	0	0	0	0	0	0	84	0	0	0	0	0	0	0	0	0	0	0	0	0	0	0	0	0	0	0	0
Bacteria	Bacteroidota	Bacteroidia	Bacteroidales	p-2534-18B5 gut group	NA	0	0	0	0	0	0	0	0	0	0	0	0	0	0	0	0	0	0	0	0	0	172	0	0	66	0	0	24	0	0	0	0	0	0	0	0	0	492	0
Bacteria	Actinobacteriota	Thermoleophilia	Solirubrobacterales	67-14	NA	0	0	0	0	0	0	0	0	389	0	0	0	0	0	0	0	0	0	0	126	0	105	0	0	33	0	0	0	0	0	0	0	0	0	0	0	98	0	0
Bacteria	Fusobacteriota	Fusobacteriia	Fusobacteriales	Fusobacteriaceae	Fusobacterium	0	0	0	0	0	0	120	0	0	0	0	0	0	0	0	0	0	0	0	58	0	0	38	0	0	0	0	0	0	38	0	0	0	0	0	0	0	492	0
Bacteria	Firmicutes	Bacilli	Lactobacillales	Streptococcaceae	Streptococcus	0	0	0	0	0	34	0	0	190	0	30	0	0	0	0	0	0	0	0	0	0	0	0	0	0	0	0	90	0	0	0	0	0	0	139	41	0	220	0
Bacteria	Proteobacteria	Gammaproteobacteria	Pseudomonadales	Moraxellaceae	Acinetobacter	0	0	0	0	0	0	0	80	0	0	0	0	0	322	115	0	0	0	0	0	0	0	0	0	0	0	0	0	0	0	0	0	227	0	0	0	0	0	0
Bacteria	Latescibacterota	NA	NA	NA	NA	45	0	0	0	0	0	23	0	0	0	0	0	0	108	31	0	0	0	0	0	0	0	21	0	0	0	52	0	0	18	0	22	81	0	85	0	0	135	121
Bacteria	Acidobacteriota	Acidobacteriae	Acidobacteriales	NA	NA	0	0	25	0	0	0	0	0	0	0	0	0	0	219	49	0	0	0	0	147	0	0	0	0	47	0	51	0	0	0	47	0	97	0	0	0	0	0	59
Bacteria	Bacteroidota	Bacteroidia	Bacteroidales	Paludibacteraceae	F0058	0	0	45	0	0	0	0	173	0	0	0	0	0	0	0	0	0	0	0	77	0	0	177	0	0	109	0	75	0	0	0	0	0	0	0	0	85	0	0
Bacteria	Firmicutes	Bacilli	Lactobacillales	Lactobacillaceae	Lactobacillus	0	0	0	0	0	0	0	68	0	0	0	0	0	0	0	0	0	0	0	0	0	0	0	0	0	37	57	0	0	70	50	0	0	0	234	0	0	0	223
Bacteria	Acidobacteriota	Vicinamibacteria	Vicinamibacterales	NA	NA	0	0	40	0	0	0	0	0	0	0	0	113	0	0	0	0	0	0	49	0	0	0	0	110	0	22	0	39	0	17	33	0	0	0	0	0	91	62	162
Bacteria	Proteobacteria	Gammaproteobacteria	Burkholderiales	Oxalobacteraceae	Massilia	0	0	0	0	0	0	0	0	0	0	0	0	0	0	0	0	0	0	0	183	0	0	0	134	180	0	0	0	0	0	0	0	0	0	0	0	113	0	127
Bacteria	Proteobacteria	Gammaproteobacteria	Burkholderiales	Oxalobacteraceae	Massilia	0	0	0	0	0	0	0	0	0	0	0	0	0	152	70	0	0	0	0	0	0	97	0	0	0	0	0	0	0	0	0	0	144	0	0	0	139	133	0
Bacteria	Cyanobacteria	Cyanobacteriia	Chloroplast	NA	NA	0	0	68	0	0	0	0	0	0	29	0	0	0	0	21	0	62	0	0	0	0	100	81	0	104	36	0	178	0	0	0	55	0	0	0	0	0	0	0
Bacteria	Bacteroidota	Bacteroidia	Sphingobacteriales	NS11-12 marine group	NA	0	0	0	0	0	0	0	0	634	0	0	0	0	0	0	0	0	0	0	0	0	0	40	0	0	33	26	0	0	0	0	0	0	0	0	0	0	0	0
Bacteria	Planctomycetota	Planctomycetes	Pirellulales	Pirellulaceae	Pirellula	0	76	0	146	0	83	0	0	0	70	0	0	0	59	9	0	0	0	0	0	39	0	0	0	0	0	0	0	0	0	150	0	34	63	0	0	0	0	0
Bacteria	Firmicutes	Clostridia	Clostridiales	Clostridiaceae	Clostridium sensu stricto 7	0	0	27	0	0	0	0	0	0	148	0	0	0	0	6	0	0	0	0	0	0	308	0	0	0	0	22	0	0	0	0	0	0	174	0	44	0	0	0
Bacteria	Proteobacteria	Alphaproteobacteria	Rhizobiales	Rhizobiaceae	Allorhizobium-Neorhizobium-Pararhizobium-Rhizobium	0	0	56	0	0	0	0	64	0	0	0	0	0	220	76	0	0	0	0	175	0	0	0	0	0	0	0	0	0	0	0	0	138	0	0	0	0	0	0
Bacteria	Proteobacteria	Gammaproteobacteria	Pseudomonadales	Moraxellaceae	Acinetobacter	0	0	0	0	0	0	0	0	729	0	0	0	0	0	0	0	0	0	0	0	0	0	0	0	0	0	0	0	0	0	0	0	0	0	0	0	0	0	0
Bacteria	Actinobacteriota	Thermoleophilia	Gaiellales	NA	NA	0	0	52	0	0	0	0	0	0	0	0	0	0	0	13	0	19	0	0	0	0	63	0	38	0	82	59	77	0	17	0	0	0	0	201	18	0	0	87
Bacteria	Proteobacteria	Alphaproteobacteria	Elsterales	NA	NA	80	0	0	0	0	0	0	0	0	76	0	0	0	0	0	0	0	0	0	144	0	61	0	0	191	31	0	68	0	0	18	0	0	0	0	0	0	54	0
Bacteria	Proteobacteria	Gammaproteobacteria	Burkholderiales	Nitrosomonadaceae	GOUTA6	43	0	0	55	0	15	0	0	0	0	0	0	0	108	0	0	0	0	0	224	0	0	0	0	0	44	0	0	0	0	0	44	76	0	0	0	0	0	114
Bacteria	Actinobacteriota	Actinobacteria	Propionibacteriales	Nocardioidaceae	Marmoricola	0	0	0	0	0	0	0	0	0	0	0	0	0	78	0	0	0	0	0	124	0	144	0	99	0	32	0	0	0	0	24	0	0	0	57	0	163	0	0
Bacteria	Proteobacteria	Alphaproteobacteria	Reyranellales	Reyranellaceae	Reyranella	0	0	0	0	0	0	70	54	0	91	0	0	0	0	15	0	0	0	0	57	0	0	124	0	0	83	19	70	0	32	0	102	0	0	0	0	0	0	0
Bacteria	Actinobacteriota	Thermoleophilia	Gaiellales	Gaiellaceae	Gaiella	0	0	0	0	0	0	0	11	0	0	0	138	18	0	0	0	0	0	0	45	0	0	0	130	99	90	0	48	0	8	0	12	0	0	54	28	0	0	36
Bacteria	Proteobacteria	Gammaproteobacteria	Aeromonadales	Aeromonadaceae	Aeromonas	0	0	0	0	0	0	64	0	0	24	0	0	21	0	22	0	0	0	0	0	0	143	0	19	0	0	29	0	61	0	0	0	0	151	99	80	0	0	0
Bacteria	Spirochaetota	Spirochaetia	Spirochaetales	Spirochaetaceae	Treponema	65	0	0	0	0	0	0	0	0	0	0	0	0	373	74	0	0	0	0	0	0	0	0	0	0	0	0	0	0	0	0	0	200	0	0	0	0	0	0
Bacteria	Proteobacteria	Gammaproteobacteria	Cardiobacteriales	Cardiobacteriaceae	Cardiobacterium	0	0	0	0	0	0	0	30	0	0	0	0	0	258	84	0	0	0	0	0	0	0	0	0	0	22	61	16	0	0	23	0	174	0	0	39	0	0	0
Bacteria	Bacteroidota	Bacteroidia	Bacteroidales	Bacteroidaceae	Bacteroides	0	62	0	0	0	0	80	0	0	0	0	0	0	0	0	0	0	0	89	0	0	102	57	0	0	134	0	0	0	41	77	0	0	0	0	64	0	0	0
Bacteria	Acidobacteriota	Vicinamibacteria	Vicinamibacterales	NA	NA	0	59	0	0	0	0	63	0	0	0	0	0	0	221	106	0	0	0	0	0	0	0	0	0	0	0	0	0	27	0	0	0	185	0	0	45	0	0	0
Bacteria	Actinobacteriota	Thermoleophilia	Gaiellales	Gaiellaceae	Gaiella	0	0	0	0	11	0	0	0	0	0	0	0	0	43	0	0	0	0	0	47	0	53	0	125	0	24	0	0	0	0	12	0	0	0	150	0	96	145	0
Bacteria	Bacteroidota	Bacteroidia	Flavobacteriales	Flavobacteriaceae	Capnocytophaga	0	0	0	0	0	0	0	0	0	61	0	0	0	0	47	0	0	0	0	0	0	111	0	0	0	0	0	0	0	0	110	118	0	0	0	0	0	0	259
Bacteria	Firmicutes	Clostridia	Peptococcales	Peptococcaceae	Peptococcus	0	65	0	0	0	21	25	0	0	0	0	0	0	0	0	0	0	0	0	0	48	0	0	66	40	23	73	0	52	0	24	0	0	152	72	44	0	0	0
Bacteria	Planctomycetota	Planctomycetes	Isosphaerales	Isosphaeraceae	Aquisphaera	0	0	87	0	0	0	0	30	0	61	0	0	0	20	22	0	0	0	0	0	0	0	0	36	63	0	18	0	8	0	0	0	23	0	82	0	89	165	0
Bacteria	Proteobacteria	Gammaproteobacteria	Burkholderiales	Oxalobacteraceae	Massilia	0	0	0	0	0	0	0	45	0	0	120	0	0	0	47	0	0	0	0	0	0	1	0	0	0	70	0	76	0	52	77	0	0	0	0	0	0	95	121
Bacteria	Proteobacteria	Alphaproteobacteria	Defluviicoccales	Defluviicoccaceae	Defluviicoccus	0	0	0	0	0	0	0	38	0	0	0	0	7	110	77	169	0	0	93	0	0	0	0	0	0	0	19	20	20	21	17	0	64	0	0	49	0	0	0
Bacteria	Dependentiae	Babeliae	Babeliales	Vermiphilaceae	NA	0	24	0	94	64	0	0	0	0	0	73	0	0	16	12	0	152	0	0	0	49	64	0	0	0	0	40	0	50	0	41	0	0	0	0	24	0	0	0
Bacteria	Actinobacteriota	Thermoleophilia	Solirubrobacterales	67-14	NA	0	0	34	31	0	0	0	0	0	14	0	0	0	64	58	0	0	0	0	0	0	0	0	0	83	32	0	0	0	47	64	49	50	0	0	0	36	0	140
Bacteria	Proteobacteria	Gammaproteobacteria	Burkholderiales	Neisseriaceae	Kingella	0	0	0	0	0	0	0	0	0	0	0	0	0	0	0	0	0	0	0	0	0	0	0	0	167	42	0	0	0	0	0	0	0	0	0	0	0	493	0
Bacteria	Firmicutes	Bacilli	Lactobacillales	Lactobacillaceae	Lactobacillus	83	0	45	0	0	0	0	0	0	0	0	0	0	0	0	0	0	0	0	0	0	0	0	0	0	103	0	45	0	61	60	0	0	0	0	0	116	0	187
Bacteria	Bacteroidota	Bacteroidia	Flavobacteriales	Flavobacteriaceae	Capnocytophaga	0	0	0	0	0	0	0	0	0	0	0	331	0	0	0	0	0	0	0	0	0	0	0	0	0	0	0	0	0	31	26	0	0	0	0	0	89	0	221
Bacteria	Proteobacteria	Gammaproteobacteria	Gammaproteobacteria Incertae Sedis	Unknown Family	Acidibacter	0	76	38	0	0	0	0	49	0	0	0	0	11	154	46	0	0	0	0	0	0	0	0	0	54	0	18	39	0	0	0	0	69	0	140	0	0	0	0
Bacteria	Proteobacteria	Alphaproteobacteria	Rhizobiales	Xanthobacteraceae	Bradyrhizobium	0	0	0	0	0	0	0	112	173	0	0	0	0	153	53	0	0	0	0	0	0	0	0	102	0	0	0	0	0	0	0	0	100	0	0	0	0	0	0
Bacteria	Proteobacteria	Alphaproteobacteria	Sphingomonadales	Sphingomonadaceae	Sphingomonas	0	0	0	0	0	0	0	0	693	0	0	0	0	0	0	0	0	0	0	0	0	0	0	0	0	0	0	0	0	0	0	0	0	0	0	0	0	0	0
Bacteria	Firmicutes	Clostridia	Peptococcales	Peptococcaceae	Peptococcus	0	0	101	0	0	0	0	0	0	0	0	0	0	241	97	0	0	0	117	0	0	0	0	0	0	0	0	0	0	0	0	0	136	0	0	0	0	0	0
Bacteria	Chloroflexi	Ktedonobacteria	Ktedonobacterales	Ktedonobacteraceae	1959-1	0	0	0	0	0	0	0	0	0	0	0	0	0	0	0	0	0	0	0	0	0	0	41	0	56	0	22	0	0	0	42	0	0	0	0	20	109	401	0
Bacteria	Proteobacteria	Gammaproteobacteria	Burkholderiales	Oxalobacteraceae	Massilia	23	0	0	0	0	0	0	0	227	0	0	0	0	0	0	0	0	0	0	0	0	0	0	112	141	0	0	42	0	0	0	0	0	0	0	0	0	142	0
Bacteria	Actinobacteriota	Thermoleophilia	Gaiellales	NA	NA	20	0	0	0	0	0	0	0	0	19	0	0	0	0	30	0	0	54	0	0	0	66	0	0	118	19	0	17	74	17	36	81	0	0	0	30	106	0	0
Bacteria	Bacteroidota	Bacteroidia	Bacteroidales	Prevotellaceae	Alloprevotella	0	0	0	0	0	0	40	0	0	0	0	0	0	0	0	0	0	0	50	0	0	0	0	0	200	0	0	82	0	0	0	0	0	0	225	0	0	89	0
Bacteria	Chloroflexi	KD4-96	NA	NA	NA	35	0	0	0	0	0	0	0	352	0	0	48	0	0	0	0	0	0	0	0	0	0	0	0	0	0	0	0	0	0	0	0	0	0	125	0	0	123	0
Bacteria	Proteobacteria	Gammaproteobacteria	Pseudomonadales	Moraxellaceae	Acinetobacter	0	106	0	0	0	0	0	0	574	0	0	0	0	0	0	0	0	0	0	0	0	0	0	0	0	0	0	0	0	0	0	0	0	0	0	0	0	0	0
Bacteria	Firmicutes	Clostridia	Lachnospirales	Lachnospiraceae	Lachnospiraceae NK4A136 group	0	0	0	0	0	0	0	0	0	0	0	0	0	161	52	0	0	0	0	109	0	0	15	0	108	0	0	67	30	7	14	0	117	0	0	0	0	0	0
Bacteria	Bacteroidota	Bacteroidia	Flavobacteriales	Weeksellaceae	Cloacibacterium	0	0	0	0	0	0	0	0	0	0	0	178	0	0	0	0	0	462	0	38	0	0	0	0	0	0	0	0	0	0	0	0	0	0	0	0	0	0	0
Bacteria	Chloroflexi	KD4-96	NA	NA	NA	0	0	0	0	0	0	0	78	0	0	0	0	11	0	0	0	0	0	0	0	0	0	0	0	0	0	0	0	0	23	21	26	0	0	0	0	64	374	79
Bacteria	Firmicutes	Bacilli	Bacillales	Bacillaceae	NA	0	0	0	0	0	0	0	0	0	103	120	0	0	0	0	0	0	0	0	0	0	65	0	0	83	0	0	0	0	0	0	0	0	0	238	0	63	0	0
Bacteria	Firmicutes	Clostridia	Lachnospirales	Lachnospiraceae	Lachnospiraceae NK4A136 group	0	27	45	84	0	0	0	0	0	0	0	0	0	0	0	0	0	0	0	84	0	0	0	121	0	43	13	88	0	19	0	48	0	0	0	36	0	0	63
Bacteria	Proteobacteria	Gammaproteobacteria	Xanthomonadales	Xanthomonadaceae	Arenimonas	0	0	0	77	0	0	0	0	0	0	0	0	0	31	0	0	0	0	0	0	0	0	0	0	25	0	33	33	0	29	18	42	0	0	71	0	0	167	142
Bacteria	Chloroflexi	KD4-96	NA	NA	NA	33	39	84	0	0	0	42	0	0	0	56	0	0	0	0	0	0	0	68	0	0	0	58	100	105	0	0	37	0	0	0	0	0	0	44	0	0	0	0
Bacteria	Proteobacteria	Gammaproteobacteria	Burkholderiales	Oxalobacteraceae	Massilia	0	0	0	0	0	0	0	0	0	61	87	0	0	0	0	0	0	0	0	0	0	30	0	0	108	44	11	0	0	30	28	0	0	0	0	0	0	126	138
Bacteria	Bacteroidota	Bacteroidia	Chitinophagales	Chitinophagaceae	Edaphobaculum	0	0	80	0	0	0	22	0	0	0	0	0	31	175	89	0	0	0	0	0	0	0	30	0	0	33	0	0	0	0	0	38	164	0	0	0	0	0	0
Bacteria	Bacteroidota	Bacteroidia	Bacteroidales	Porphyromonadaceae	Porphyromonas	0	0	79	0	0	0	0	0	0	77	0	0	0	0	0	0	0	0	0	114	0	0	0	0	0	76	21	53	20	25	21	79	0	0	0	0	0	0	95
Bacteria	Chloroflexi	KD4-96	NA	NA	NA	0	0	0	57	0	0	0	0	0	0	0	0	0	0	0	0	0	0	0	0	0	0	42	134	134	0	0	0	0	0	0	0	0	0	0	0	0	197	95
Bacteria	Actinobacteriota	Thermoleophilia	Gaiellales	NA	NA	0	0	0	75	0	0	0	0	341	0	0	89	0	0	0	0	0	0	0	0	0	0	0	0	0	0	0	0	0	0	0	0	0	0	0	0	0	153	0
Bacteria	Proteobacteria	Gammaproteobacteria	Burkholderiales	Nitrosomonadaceae	GOUTA6	25	0	0	0	0	0	0	65	0	0	0	0	0	0	0	0	0	0	0	0	0	56	58	224	0	0	0	0	0	0	0	71	0	0	0	0	70	88	0
Bacteria	Proteobacteria	Gammaproteobacteria	Gammaproteobacteria Incertae Sedis	Unknown Family	Acidibacter	0	0	0	0	0	0	0	0	0	0	0	0	0	0	0	0	0	0	0	0	0	0	0	0	0	0	68	0	38	0	23	0	0	134	172	0	0	183	38
Bacteria	Verrucomicrobiota	Verrucomicrobiae	Chthoniobacterales	Chthoniobacteraceae	Candidatus Udaeobacter	96	0	24	0	0	31	29	0	0	0	0	0	0	0	0	0	0	0	0	0	54	72	46	0	35	0	0	0	0	0	29	0	0	0	156	0	82	0	0
Bacteria	Actinobacteriota	Actinobacteria	Corynebacteriales	Mycobacteriaceae	Mycobacterium	55	0	60	45	0	0	19	0	0	0	0	0	0	97	73	0	0	0	0	0	0	0	23	0	0	53	0	72	49	0	0	0	105	0	0	0	0	0	0
Bacteria	Planctomycetota	Planctomycetes	Pirellulales	Pirellulaceae	NA	0	0	0	0	0	0	30	0	0	0	0	0	0	0	0	0	0	0	0	0	0	17	260	0	0	0	50	120	0	47	71	56	0	0	0	0	0	0	0
Bacteria	Proteobacteria	Alphaproteobacteria	Holosporales	Holosporaceae	NA	0	0	0	0	0	0	0	0	0	0	0	296	11	0	24	0	0	0	0	0	0	0	110	0	0	0	41	141	0	24	0	0	0	0	0	0	0	0	0
Bacteria	Proteobacteria	Gammaproteobacteria	Pseudomonadales	Moraxellaceae	Acinetobacter	79	0	0	0	0	0	0	68	0	148	0	0	0	0	0	0	0	0	147	0	0	0	0	0	0	0	0	115	0	0	0	88	0	0	0	0	0	0	0
Bacteria	Proteobacteria	Alphaproteobacteria	Sphingomonadales	Sphingomonadaceae	Sphingomonas	0	0	0	0	0	54	0	0	0	0	0	118	0	0	0	0	0	0	0	0	0	0	0	118	0	53	0	0	0	54	0	0	0	0	0	0	0	0	248
Bacteria	Firmicutes	Clostridia	Peptostreptococcales-Tissierellales	Anaerovoracaceae	NA	0	0	32	0	0	0	0	68	0	48	0	0	0	23	13	0	0	0	21	0	0	0	0	0	52	0	0	59	26	13	0	0	20	0	75	0	194	0	0
Bacteria	Proteobacteria	Gammaproteobacteria	Aeromonadales	Aeromonadaceae	Aeromonas	0	0	159	0	0	0	4	0	0	45	0	0	32	151	71	0	0	0	0	0	0	0	0	0	0	0	0	0	0	0	0	0	166	0	0	15	0	0	0
Bacteria	Firmicutes	Clostridia	Peptostreptococcales-Tissierellales	Parvimonas	NA	0	0	0	0	0	0	0	0	643	0	0	0	0	0	0	0	0	0	0	0	0	0	0	0	0	0	0	0	0	0	0	0	0	0	0	0	0	0	0
Bacteria	Bacteroidota	Bacteroidia	Bacteroidales	Prevotellaceae	Prevotella	0	0	0	0	0	0	0	0	0	0	0	0	0	125	0	342	0	0	0	0	0	0	49	0	0	0	0	0	0	0	0	0	126	0	0	0	0	0	0
Bacteria	Acidobacteriota	Acidobacteriae	Acidobacteriales	NA	NA	0	26	0	0	11	0	36	0	0	0	0	0	0	0	0	0	0	0	0	68	0	0	45	0	0	0	0	35	0	50	54	125	0	0	0	0	33	93	65
Bacteria	Latescibacterota	NA	NA	NA	NA	53	0	0	80	0	0	21	0	0	0	0	0	0	0	0	0	0	0	54	0	0	50	46	0	0	71	0	7	0	0	47	0	0	98	0	0	112	0	0
Bacteria	Actinobacteriota	Thermoleophilia	Gaiellales	NA	NA	0	33	0	0	0	0	0	0	0	0	112	0	0	0	0	0	0	0	0	0	0	0	34	32	0	25	0	36	0	37	73	65	0	0	49	0	64	0	77
Bacteria	Acidobacteriota	Acidobacteriae	Acidobacteriales	Koribacteraceae	Candidatus Koribacter	63	33	0	0	0	0	0	0	0	0	0	0	0	0	0	303	0	0	0	0	0	82	0	0	0	0	0	43	28	0	42	0	0	0	0	41	0	0	0
Bacteria	Proteobacteria	Gammaproteobacteria	Pseudomonadales	Moraxellaceae	Acinetobacter	0	0	0	0	0	0	0	0	409	0	0	0	0	0	0	0	0	0	0	0	0	0	0	0	0	0	0	0	0	0	0	0	0	226	0	0	0	0	0
Bacteria	Cyanobacteria	Cyanobacteriia	Chloroplast	NA	NA	0	0	0	0	0	0	0	0	0	151	27	0	0	0	20	0	0	0	0	0	0	158	0	0	0	0	0	107	50	19	59	0	0	0	0	43	0	0	0
Bacteria	Verrucomicrobiota	Verrucomicrobiae	Chthoniobacterales	Chthoniobacteraceae	Candidatus Udaeobacter	0	0	57	0	0	0	0	0	0	0	0	0	0	0	0	0	0	200	0	0	0	0	0	0	0	0	0	0	0	68	79	82	0	0	0	0	0	0	148
Bacteria	Bacteroidota	Bacteroidia	Chitinophagales	Saprospiraceae	NA	90	35	0	0	0	0	0	0	0	116	0	0	0	0	24	0	0	0	0	0	0	116	0	0	0	70	0	44	0	0	68	0	0	0	0	70	0	0	0
Bacteria	Firmicutes	Clostridia	Clostridiales	Clostridiaceae	Clostridium sensu stricto 1	0	38	0	0	0	0	0	0	0	0	0	0	5	158	47	0	0	0	0	70	0	0	0	0	0	0	64	0	0	29	35	23	86	0	0	0	0	0	78
Bacteria	Firmicutes	Bacilli	Entomoplasmatales	type III	NA	69	0	108	0	0	0	0	0	0	0	0	0	17	0	49	0	0	0	0	135	0	0	0	0	0	0	0	24	30	19	0	129	0	0	0	51	0	0	0
Bacteria	Acidobacteriota	Subgroup 11	NA	NA	NA	0	0	0	0	0	0	0	0	372	0	0	0	0	0	0	0	0	0	0	0	0	15	0	0	82	0	0	0	0	0	0	0	0	0	0	0	162	0	0
Bacteria	Patescibacteria	Saccharimonadia	Saccharimonadales	LWQ8	NA	0	0	101	0	0	0	0	26	0	0	0	0	0	49	15	0	0	0	0	124	0	0	0	0	0	91	15	0	0	15	76	0	0	0	0	0	0	0	118
Bacteria	Actinobacteriota	Actinobacteria	Streptomycetales	Streptomycetaceae	Streptomyces	0	50	0	0	0	0	0	0	0	0	0	0	0	0	0	0	0	0	0	0	0	0	32	35	0	29	38	0	0	32	0	0	0	0	167	0	0	217	29
Bacteria	Planctomycetota	Planctomycetes	Gemmatales	Gemmataceae	NA	0	0	0	0	0	0	0	0	629	0	0	0	0	0	0	0	0	0	0	0	0	0	0	0	0	0	0	0	0	0	0	0	0	0	0	0	0	0	0
Bacteria	Bacteroidota	Bacteroidia	Flavobacteriales	Flavobacteriaceae	Capnocytophaga	0	0	0	0	0	0	0	108	0	0	0	0	0	0	31	0	0	0	0	0	0	0	0	0	0	0	27	75	0	50	49	130	0	0	0	0	0	0	158
Bacteria	Acidobacteriota	Vicinamibacteria	Vicinamibacterales	Vicinamibacteraceae	NA	0	0	0	0	0	0	0	0	0	0	77	96	0	0	0	140	0	0	0	0	0	0	0	0	0	0	0	0	0	0	0	0	0	0	142	0	0	172	0
Bacteria	Actinobacteriota	Thermoleophilia	Gaiellales	NA	NA	27	0	46	0	0	0	0	0	0	0	0	0	0	0	0	88	0	0	0	0	13	0	0	198	55	31	0	0	0	25	62	0	0	0	0	0	0	38	43
Bacteria	Proteobacteria	Alphaproteobacteria	Rhizobiales	Xanthobacteraceae	Afipia	0	48	55	0	0	0	0	0	0	0	0	0	0	0	0	0	0	0	0	42	0	0	0	51	267	0	0	103	0	0	0	58	0	0	0	0	0	0	0
Bacteria	Acidobacteriota	Acidobacteriae	Solibacterales	Solibacteraceae	Candidatus Solibacter	0	0	73	0	0	56	0	0	0	0	0	0	0	0	44	0	0	0	0	0	0	0	41	0	106	26	0	0	0	0	26	72	0	0	180	0	0	0	0
Bacteria	Firmicutes	Bacilli	Staphylococcales	Staphylococcaceae	Staphylococcus	0	0	0	0	0	0	0	0	624	0	0	0	0	0	0	0	0	0	0	0	0	0	0	0	0	0	0	0	0	0	0	0	0	0	0	0	0	0	0
Bacteria	Patescibacteria	Saccharimonadia	Saccharimonadales	NA	NA	0	0	71	0	0	0	0	92	0	0	0	0	9	0	44	0	0	0	0	0	0	0	0	0	0	95	64	0	25	13	45	38	0	0	0	8	0	0	118
Bacteria	Proteobacteria	Alphaproteobacteria	Rhizobiales	Rhizobiaceae	Mesorhizobium	0	0	0	100	0	0	0	0	0	0	128	0	15	174	33	0	0	0	0	81	0	0	0	0	0	0	0	0	0	0	0	0	89	0	0	0	0	0	0
Bacteria	Verrucomicrobiota	Verrucomicrobiae	Chthoniobacterales	Chthoniobacteraceae	Candidatus Udaeobacter	0	0	0	0	0	0	0	32	0	0	0	0	0	0	39	140	0	0	0	0	0	0	0	84	0	16	38	24	35	0	0	0	0	0	0	56	0	156	0
Bacteria	Actinobacteriota	Thermoleophilia	Gaiellales	Gaiellaceae	Gaiella	70	0	0	0	0	0	0	0	0	0	0	0	0	0	0	0	0	0	0	0	0	0	0	36	92	15	39	26	0	21	61	0	0	0	0	0	47	128	84
Bacteria	Actinobacteriota	Actinobacteria	Corynebacteriales	Mycobacteriaceae	Mycobacterium	0	23	0	0	0	0	0	0	0	0	0	0	0	0	0	0	0	0	0	0	0	0	0	65	0	0	41	0	0	21	46	0	0	0	0	0	165	148	110
Bacteria	Firmicutes	Bacilli	Bacillales	Bacillaceae	NA	0	21	86	78	0	0	0	0	0	25	0	0	0	0	0	0	0	0	35	0	0	0	15	43	0	20	0	0	33	0	38	0	0	0	85	0	58	56	26
Bacteria	Cyanobacteria	Cyanobacteriia	Chloroplast	NA	NA	0	0	0	0	0	0	0	68	0	69	0	0	15	60	0	0	0	0	0	0	0	0	0	0	34	39	0	0	0	33	0	239	0	0	0	0	0	62	0
Bacteria	Chloroflexi	Anaerolineae	Anaerolineales	Anaerolineaceae	UTCFX1	0	0	0	0	0	0	71	0	0	0	99	0	0	0	35	0	0	0	0	0	0	104	0	54	0	0	0	72	53	10	15	0	0	0	0	43	62	0	0
Bacteria	Proteobacteria	Gammaproteobacteria	Pseudomonadales	Moraxellaceae	Acinetobacter	0	28	0	0	0	0	0	0	305	0	0	0	0	0	0	0	0	0	123	0	0	0	0	0	103	0	0	58	0	0	0	0	0	0	0	0	0	0	0
Bacteria	Cyanobacteria	Cyanobacteriia	Cyanobacteriales	Oscillatoriaceae	Oscillatoria PCC-6304	0	0	0	0	0	0	0	0	0	0	64	0	0	79	51	0	53	0	0	0	0	0	63	0	0	0	0	63	14	45	0	0	39	0	0	0	145	0	0
Bacteria	Bacteroidota	Bacteroidia	Bacteroidales	Prevotellaceae	Prevotella	0	0	0	0	0	0	0	0	0	0	80	0	28	39	0	0	0	0	0	160	0	0	0	0	0	104	0	54	89	0	0	0	0	0	0	61	0	0	0
Bacteria	Proteobacteria	Gammaproteobacteria	Burkholderiales	Oxalobacteraceae	Massilia	0	0	0	0	0	0	0	0	0	0	0	0	0	9	7	176	0	0	0	0	0	0	28	0	0	41	14	0	0	19	24	75	0	119	0	0	0	0	101
Bacteria	Bacteroidota	Bacteroidia	Flavobacteriales	Flavobacteriaceae	Capnocytophaga	0	0	0	0	0	0	0	0	0	0	0	0	0	0	0	0	0	0	0	0	0	115	0	0	0	54	0	30	0	0	16	0	0	0	0	0	398	0	0
Bacteria	Firmicutes	Clostridia	Clostridiales	Clostridiaceae	Clostridium sensu stricto 1	0	0	0	0	0	0	0	0	613	0	0	0	0	0	0	0	0	0	0	0	0	0	0	0	0	0	0	0	0	0	0	0	0	0	0	0	0	0	0
Bacteria	Verrucomicrobiota	Verrucomicrobiae	Chthoniobacterales	Chthoniobacteraceae	Candidatus Udaeobacter	0	0	0	0	0	0	48	0	205	0	0	35	0	0	0	0	0	0	0	0	0	61	0	0	0	0	0	33	0	0	0	0	0	0	0	0	109	120	0
Bacteria	Proteobacteria	Alphaproteobacteria	Rhizobiales	Rhizobiaceae	NA	0	0	0	0	0	48	64	32	0	0	0	0	0	0	0	0	0	0	0	0	0	0	123	0	0	43	41	118	18	41	24	58	0	0	0	0	0	0	0
Bacteria	Fusobacteriota	Fusobacteriia	Fusobacteriales	Leptotrichiaceae	Oceanivirga	0	0	0	0	0	21	0	0	0	0	0	0	0	0	0	0	0	0	0	0	99	0	0	0	0	0	0	0	0	0	0	0	0	0	0	0	145	344	0
Bacteria	Proteobacteria	Alphaproteobacteria	Acetobacterales	Acetobacteraceae	Acidiphilium	29	0	0	0	0	18	0	0	0	110	0	0	0	63	0	0	0	0	0	0	0	131	0	0	0	24	0	23	0	9	33	0	0	136	0	32	0	0	0
Bacteria	Bacteroidota	Bacteroidia	Chitinophagales	Chitinophagaceae	Parafilimonas	0	0	0	0	0	0	0	0	0	0	0	0	0	38	40	0	0	0	0	0	0	0	0	0	0	0	32	0	0	65	91	46	67	0	0	0	0	0	229
Bacteria	Proteobacteria	Gammaproteobacteria	Burkholderiales	Oxalobacteraceae	Pseudoduganella	0	0	58	57	0	0	0	0	0	0	0	0	0	0	0	0	0	0	0	0	0	0	33	54	0	52	32	29	0	48	0	0	0	0	49	0	0	0	195
Bacteria	Proteobacteria	Gammaproteobacteria	Burkholderiales	Oxalobacteraceae	Massilia	0	0	0	0	0	0	0	0	0	41	0	0	0	0	0	0	0	0	0	0	0	0	0	115	0	53	26	0	0	0	0	108	0	0	144	0	0	0	118
Bacteria	Bacteroidota	Bacteroidia	Chitinophagales	Chitinophagaceae	Parafilimonas	0	0	0	0	0	0	0	0	0	0	0	0	0	7	0	0	0	0	0	0	0	129	0	0	0	49	19	41	132	0	40	128	0	0	0	58	0	0	0
Bacteria	Proteobacteria	Gammaproteobacteria	Burkholderiales	Oxalobacteraceae	Massilia	0	0	0	0	0	0	0	0	0	0	0	0	0	0	0	0	0	0	0	0	0	0	0	0	0	0	0	0	0	0	0	0	0	602	0	0	0	0	0
Bacteria	Firmicutes	Negativicutes	Veillonellales-Selenomonadales	Veillonellaceae	Megasphaera	0	81	0	0	0	0	0	0	0	0	0	0	0	0	0	0	105	306	0	0	0	0	0	0	0	0	12	0	0	10	0	0	0	0	0	0	87	0	0
Bacteria	Actinobacteriota	Actinobacteria	Propionibacteriales	Nocardioidaceae	Nocardioides	82	0	0	0	0	0	0	0	0	0	0	0	11	44	38	0	0	0	0	0	0	0	0	0	62	50	0	0	0	0	38	0	60	0	0	34	181	0	0
Bacteria	Planctomycetota	Planctomycetes	Planctomycetales	NA	NA	0	0	0	0	0	0	40	0	0	0	97	0	0	0	0	0	0	0	0	0	0	0	86	0	0	15	202	0	96	39	23	0	0	0	0	0	0	0	0
Bacteria	Proteobacteria	Gammaproteobacteria	Burkholderiales	Oxalobacteraceae	Massilia	0	0	0	0	0	0	0	37	0	0	0	0	0	0	0	0	0	0	0	0	0	0	0	226	85	28	0	86	0	0	0	0	0	0	0	0	136	0	0
Bacteria	Actinobacteriota	Actinobacteria	Propionibacteriales	Nocardioidaceae	Nocardioides	0	0	43	0	0	0	0	0	108	0	0	0	0	0	0	0	0	0	0	74	0	0	0	0	0	0	0	0	0	0	12	0	0	0	0	0	35	325	0
Bacteria	Proteobacteria	Alphaproteobacteria	Rickettsiales	Mitochondria	NA	0	83	0	0	0	0	0	0	183	0	0	64	0	22	34	184	0	0	0	0	0	0	0	0	0	0	0	0	0	0	0	0	6	0	8	0	12	0	0
Bacteria	Firmicutes	Clostridia	Oscillospirales	Ruminococcaceae	Subdoligranulum	0	0	68	0	0	0	0	0	0	140	0	0	0	0	40	0	0	0	0	0	0	178	0	0	0	0	34	23	0	12	32	0	0	0	0	68	0	0	0
Bacteria	Firmicutes	Clostridia	Oscillospirales	Oscillospiraceae	UCG-002	0	0	0	0	10	0	0	0	0	0	62	0	0	159	57	0	0	0	0	138	0	50	0	0	0	0	0	0	0	0	0	0	118	0	0	0	0	0	0
Bacteria	Actinobacteriota	Thermoleophilia	Gaiellales	NA	NA	0	0	111	0	0	0	12	0	0	0	0	0	0	0	0	0	0	0	0	0	0	0	16	0	181	0	0	29	18	0	0	0	0	0	126	36	65	0	0
Bacteria	Verrucomicrobiota	Verrucomicrobiae	Pedosphaerales	Pedosphaeraceae	ADurb.Bin063-1	0	0	0	0	0	0	0	26	0	45	0	0	0	0	0	0	0	0	0	0	0	127	0	0	0	53	0	0	38	0	16	0	0	0	0	38	250	0	0
Bacteria	Proteobacteria	Gammaproteobacteria	KI89A clade	NA	NA	91	0	0	0	0	0	0	0	0	0	0	0	0	0	24	0	0	0	0	0	0	0	56	0	0	9	4	0	0	42	146	56	0	0	0	0	0	0	162
Bacteria	Bacteroidota	Bacteroidia	Bacteroidales	Muribaculaceae	NA	29	0	107	91	0	0	0	0	0	0	0	0	0	0	0	0	0	0	0	0	0	42	0	0	0	41	0	0	0	37	69	15	0	0	0	0	0	0	159
Bacteria	Firmicutes	Negativicutes	Veillonellales-Selenomonadales	Veillonellaceae	Veillonella	0	0	0	0	0	0	0	0	215	0	0	116	0	0	0	0	0	168	0	0	0	0	0	0	89	0	0	0	0	0	0	0	0	0	0	0	0	0	0
Bacteria	Verrucomicrobiota	Verrucomicrobiae	Chthoniobacterales	Chthoniobacteraceae	Candidatus Udaeobacter	0	0	0	0	0	0	0	0	124	23	0	0	0	0	0	0	0	0	0	67	0	65	0	46	0	0	26	0	0	16	43	0	0	0	61	0	0	0	114
Bacteria	Actinobacteriota	MB-A2-108	NA	NA	NA	0	0	75	0	0	0	0	0	0	0	0	0	0	0	0	151	0	0	0	0	0	0	0	57	0	0	0	0	0	0	0	0	0	0	302	0	0	0	0
Bacteria	Bacteroidota	Bacteroidia	Bacteroidales	Barnesiellaceae	Barnesiella	0	31	0	0	0	0	0	0	0	0	0	0	0	0	0	0	0	0	0	120	0	75	0	0	0	0	28	0	0	34	19	28	0	0	0	0	0	0	249
Bacteria	Firmicutes	Negativicutes	Veillonellales-Selenomonadales	Veillonellaceae	Anaeroglobus	0	0	0	0	0	0	0	0	0	0	0	149	0	0	0	0	0	0	0	0	0	0	0	0	134	0	0	0	0	0	0	0	0	0	0	0	77	224	0
Bacteria	Firmicutes	Bacilli	Bacillales	Bacillaceae	NA	0	0	50	0	0	0	0	0	0	0	0	170	0	0	0	0	0	0	0	0	45	0	0	0	31	25	0	55	0	0	29	0	0	0	0	0	0	77	101
Bacteria	Actinobacteriota	MB-A2-108	NA	NA	NA	0	0	18	0	0	0	0	0	0	0	0	0	0	59	70	0	0	0	0	0	0	0	0	0	111	20	40	0	0	0	15	23	104	0	0	0	123	0	0
Bacteria	Bacteroidota	Bacteroidia	Bacteroidales	Muribaculaceae	NA	0	0	7	0	0	22	35	0	0	0	0	0	16	0	0	0	0	75	0	0	0	0	0	0	25	0	30	0	0	0	0	0	0	47	319	6	0	0	0
Bacteria	Actinobacteriota	Actinobacteria	Kineosporiales	Kineosporiaceae	Quadrisphaera	0	0	0	0	0	37	0	38	0	0	0	124	12	50	27	0	17	0	0	0	0	0	64	0	0	43	28	0	0	10	34	61	30	0	0	6	0	0	0
Bacteria	Proteobacteria	Gammaproteobacteria	Burkholderiales	Neisseriaceae	Neisseria	0	0	49	0	0	0	0	0	0	21	0	244	9	0	24	155	0	0	0	0	0	0	53	0	0	0	0	0	0	26	0	0	0	0	0	0	0	0	0
Bacteria	Proteobacteria	Alphaproteobacteria	Rhizobiales	Rhizobiaceae	Allorhizobium-Neorhizobium-Pararhizobium-Rhizobium	0	0	0	0	0	0	0	0	0	0	101	0	0	0	37	0	0	0	0	0	0	0	27	201	0	0	32	24	35	10	20	60	0	0	0	34	0	0	0
Bacteria	Proteobacteria	Alphaproteobacteria	Rhodobacterales	Rhodobacteraceae	Gemmobacter	0	0	0	0	0	0	0	70	0	0	0	0	0	253	38	0	0	0	0	37	0	0	0	0	0	0	0	0	0	0	0	0	182	0	0	0	0	0	0
Bacteria	Patescibacteria	Saccharimonadia	Saccharimonadales	Saccharimonadaceae	NA	31	0	0	0	0	0	0	0	0	129	0	0	0	0	17	0	0	0	0	0	0	110	0	0	0	18	0	0	0	0	0	59	0	0	167	47	0	0	0
Bacteria	Chloroflexi	Dehalococcoidia	S085	NA	NA	109	0	0	0	0	0	0	0	0	0	0	0	10	0	23	0	0	0	0	0	0	0	0	0	0	0	29	33	29	75	63	0	0	0	0	38	48	0	120
Bacteria	Acidobacteriota	Vicinamibacteria	Vicinamibacterales	NA	NA	34	0	0	0	0	0	0	0	518	0	0	0	0	0	0	0	0	0	0	0	0	0	0	0	0	0	0	0	0	0	25	0	0	0	0	0	0	0	0
Bacteria	Acidobacteriota	Blastocatellia	Pyrinomonadales	Pyrinomonadaceae	RB41	0	8	0	0	0	0	0	0	0	26	0	0	0	0	27	0	0	78	0	0	0	131	0	27	0	28	19	98	39	37	0	0	0	0	31	28	0	0	0
Bacteria	Campilobacterota	Campylobacteria	Campylobacterales	Campylobacteraceae	Campylobacter	0	0	0	0	0	0	0	0	0	0	0	412	0	59	0	0	0	0	0	0	0	0	0	106	0	0	0	0	0	0	0	0	0	0	0	0	0	0	0
Bacteria	Proteobacteria	Gammaproteobacteria	Burkholderiales	Oxalobacteraceae	Massilia	0	0	0	0	0	0	0	0	0	0	0	0	0	0	0	0	0	0	0	0	0	0	0	0	86	0	20	0	0	0	0	0	0	0	75	0	76	319	0
Bacteria	Firmicutes	Negativicutes	Veillonellales-Selenomonadales	Sporomusaceae	Pelosinus	82	0	0	0	0	0	0	0	0	0	53	0	0	0	0	0	0	0	0	0	0	0	0	0	0	95	52	56	25	12	34	0	0	0	0	29	137	0	0
Bacteria	Actinobacteriota	Actinobacteria	Streptomycetales	Streptomycetaceae	Streptomyces	64	25	0	0	0	0	0	0	0	68	79	0	0	0	0	0	0	0	0	0	0	104	44	0	98	0	0	0	0	0	0	0	0	93	0	0	0	0	0
Bacteria	Actinobacteriota	MB-A2-108	NA	NA	NA	40	0	0	0	0	0	0	0	332	0	0	0	0	0	0	0	0	0	10	0	0	0	0	0	0	0	0	0	0	0	0	0	0	71	0	0	33	0	89
Bacteria	Proteobacteria	Gammaproteobacteria	Gammaproteobacteria Incertae Sedis	Unknown Family	Acidibacter	0	0	19	118	0	0	0	21	0	0	0	0	0	0	0	0	0	0	0	0	0	0	67	108	0	21	0	22	0	0	33	0	0	0	0	0	166	0	0
Bacteria	Firmicutes	Clostridia	Clostridia UCG-014	NA	NA	0	0	0	0	0	0	0	0	0	104	0	0	0	0	20	0	0	0	0	0	0	146	0	0	37	114	19	0	0	0	95	0	0	0	0	38	0	0	0
Bacteria	Bacteroidota	Bacteroidia	Bacteroidales	Prevotellaceae	Prevotella	0	0	0	0	0	0	0	0	0	0	135	0	0	0	0	0	0	0	0	0	39	0	0	0	0	29	0	0	0	0	55	0	0	0	118	0	0	51	145
Bacteria	Proteobacteria	Alphaproteobacteria	Rhodobacterales	Rhodobacteraceae	Tabrizicola	0	0	0	0	0	0	0	0	572	0	0	0	0	0	0	0	0	0	0	0	0	0	0	0	0	0	0	0	0	0	0	0	0	0	0	0	0	0	0
Bacteria	Proteobacteria	Alphaproteobacteria	Rhodobacterales	Rhodobacteraceae	Tabrizicola	0	0	0	0	0	0	0	0	569	0	0	0	0	0	0	0	0	0	0	0	0	0	0	0	0	0	0	0	0	0	0	0	0	0	0	0	0	0	0
Bacteria	Actinobacteriota	Actinobacteria	Frankiales	Frankiaceae	Jatrophihabitans	32	0	0	0	0	11	0	0	0	0	0	0	8	0	0	0	0	0	0	0	0	0	0	0	0	0	0	0	0	36	56	29	0	0	160	0	150	0	86
Bacteria	Bacteroidota	Bacteroidia	Cytophagales	Hymenobacteraceae	Hymenobacter	0	0	126	0	0	0	62	0	0	0	30	0	24	0	0	0	0	0	0	0	0	0	0	0	0	20	0	53	0	45	53	0	0	0	0	0	0	0	154
Bacteria	Proteobacteria	Alphaproteobacteria	Sphingomonadales	Sphingomonadaceae	Sphingomonas	0	0	0	76	0	0	0	0	0	0	0	0	0	116	54	0	0	0	0	0	0	80	0	0	0	0	0	47	28	0	0	0	104	0	0	60	0	0	0
Bacteria	Proteobacteria	Gammaproteobacteria	Legionellales	Legionellaceae	Legionella	0	71	0	0	0	0	0	0	0	0	0	0	0	8	11	0	0	0	63	99	0	0	0	0	0	0	27	95	13	12	21	0	0	102	0	42	0	0	0
Bacteria	Firmicutes	Bacilli	Staphylococcales	Staphylococcaceae	Staphylococcus	0	0	0	0	0	182	0	60	0	0	0	0	0	0	0	0	0	0	0	0	0	0	0	0	0	0	0	0	36	0	23	97	0	0	0	0	165	0	0
Bacteria	Proteobacteria	Alphaproteobacteria	Sphingomonadales	Sphingomonadaceae	Sphingomonas	0	0	0	0	0	32	75	0	0	84	0	0	0	0	0	0	0	0	0	0	0	82	0	0	0	0	32	0	0	0	0	0	0	0	224	33	0	0	0
Bacteria	Actinobacteriota	Actinobacteria	Corynebacteriales	Mycobacteriaceae	Mycobacterium	0	0	0	0	0	0	0	0	0	0	56	0	0	78	58	0	0	0	0	0	26	0	0	56	0	21	41	0	0	16	43	0	64	0	0	0	0	0	102
Bacteria	Planctomycetota	Phycisphaerae	Tepidisphaerales	WD2101 soil group	NA	0	28	27	0	0	0	0	42	0	0	0	0	0	194	58	0	0	0	0	0	0	51	33	0	0	0	0	0	9	7	10	0	101	0	0	0	0	0	0
Bacteria	Bacteroidota	Bacteroidia	Bacteroidales	Bacteroidaceae	Bacteroides	0	83	0	0	0	29	0	67	0	0	147	0	0	85	53	0	0	0	0	0	0	0	0	0	0	0	0	0	0	0	0	0	95	0	0	0	0	0	0
Bacteria	Chloroflexi	Ktedonobacteria	C0119	NA	NA	0	0	88	90	0	0	0	28	0	0	0	0	14	62	23	0	0	0	0	0	0	0	0	0	0	20	30	0	0	25	0	67	43	0	0	0	0	0	69
Bacteria	Chloroflexi	TK10	NA	NA	NA	0	0	0	0	7	0	0	0	0	0	0	0	0	0	0	0	0	0	0	0	0	66	0	0	80	49	0	43	0	0	0	0	0	0	120	0	147	45	0
Bacteria	Bacteroidota	Bacteroidia	Bacteroidales	Bacteroidaceae	Bacteroides	0	0	0	0	0	0	0	64	0	0	29	350	0	0	0	0	0	0	0	0	0	87	0	0	27	0	0	0	0	0	0	0	0	0	0	0	0	0	0
Bacteria	Planctomycetota	Phycisphaerae	Tepidisphaerales	WD2101 soil group	NA	0	0	0	0	0	0	0	0	0	0	0	0	0	132	39	0	0	0	0	0	0	159	0	0	0	0	0	0	0	0	18	0	68	0	0	0	140	0	0
Bacteria	Firmicutes	Clostridia	Oscillospirales	Oscillospiraceae	Oscillibacter	0	0	0	0	0	43	0	0	0	0	0	429	0	0	0	0	0	0	0	0	0	0	0	0	0	0	0	0	0	0	0	0	0	0	0	0	0	83	0
Bacteria	Patescibacteria	Saccharimonadia	Saccharimonadales	Saccharimonadaceae	NA	0	0	0	0	0	0	0	0	0	59	0	0	0	0	0	0	0	0	0	0	0	0	43	0	0	150	29	0	0	28	100	0	0	0	0	0	0	0	145
Bacteria	Verrucomicrobiota	Verrucomicrobiae	Chthoniobacterales	Chthoniobacteraceae	Candidatus Udaeobacter	0	0	29	0	0	0	0	0	0	0	0	0	15	72	32	0	14	0	0	0	0	43	0	0	0	46	33	42	0	0	21	0	60	95	0	51	0	0	0
Bacteria	Firmicutes	Negativicutes	Veillonellales-Selenomonadales	Veillonellaceae	Veillonella	0	0	0	0	0	0	0	0	0	38	0	0	32	0	0	133	0	0	0	0	0	0	25	0	91	41	14	49	0	20	0	0	0	0	0	0	0	0	108
Bacteria	Verrucomicrobiota	Verrucomicrobiae	Chthoniobacterales	Chthoniobacteraceae	Chthoniobacter	0	0	0	61	0	9	0	0	0	86	35	0	0	0	5	0	0	0	0	0	9	43	0	0	0	33	35	63	50	8	0	40	0	0	0	73	0	0	0
Bacteria	Proteobacteria	Gammaproteobacteria	Cardiobacteriales	Cardiobacteriaceae	Cardiobacterium	0	0	0	0	39	40	30	0	0	0	0	0	0	0	0	0	0	0	0	0	0	0	0	0	0	0	0	0	0	26	52	17	0	0	236	0	0	0	108
Bacteria	Firmicutes	Bacilli	Lactobacillales	Streptococcaceae	Streptococcus	0	0	0	0	0	49	17	60	0	0	0	0	0	0	0	0	0	0	0	0	0	0	31	0	96	0	0	0	30	21	91	32	0	0	120	0	0	0	0
Bacteria	Proteobacteria	Gammaproteobacteria	Gammaproteobacteria Incertae Sedis	Unknown Family	Acidibacter	0	0	0	0	0	0	0	0	0	0	97	0	0	0	37	0	0	0	1	0	0	0	0	97	0	0	0	29	0	0	21	46	0	0	188	31	0	0	0
Bacteria	Chloroflexi	Anaerolineae	Caldilineales	Caldilineaceae	NA	0	0	0	0	0	0	0	0	0	0	86	0	0	119	0	0	0	0	0	140	0	0	0	0	0	0	21	37	0	0	0	0	0	0	0	0	27	117	0
Bacteria	Firmicutes	Clostridia	Lachnospirales	Lachnospiraceae	Mobilitalea	0	0	0	0	0	0	0	0	0	0	0	0	0	115	41	0	0	0	58	100	0	0	0	0	0	45	0	58	0	0	15	0	83	0	0	30	0	0	0
Bacteria	Bacteroidota	Bacteroidia	Bacteroidales	Muribaculaceae	NA	0	0	0	30	0	0	0	70	0	28	0	0	0	147	31	0	0	0	0	58	0	52	0	0	0	0	21	0	0	0	0	0	74	0	0	0	0	0	33
Bacteria	Proteobacteria	Alphaproteobacteria	NA	NA	NA	0	0	0	0	0	0	0	0	0	93	0	0	0	9	0	2	0	0	0	0	0	88	0	75	135	19	20	0	0	6	37	0	0	0	0	0	0	0	60
Bacteria	Bacteroidota	Bacteroidia	Bacteroidales	Paludibacteraceae	F0058	0	0	0	0	0	0	0	140	0	0	0	0	0	192	65	0	0	0	0	0	0	0	0	0	0	0	0	0	0	0	0	0	147	0	0	0	0	0	0
Bacteria	Gemmatimonadota	Gemmatimonadetes	Gemmatimonadales	Gemmatimonadaceae	Gemmatimonas	0	0	33	0	0	0	0	16	128	0	0	0	0	14	24	0	0	0	0	30	0	48	0	25	0	38	22	53	25	0	0	69	18	0	0	0	0	0	0
Bacteria	Firmicutes	Clostridia	Lachnospirales	Lachnospiraceae	Johnsonella	49	0	38	0	0	0	0	0	0	0	0	0	0	0	0	0	0	0	0	0	0	0	36	49	115	0	16	108	0	17	21	0	0	92	0	0	0	0	0
Bacteria	Bacteroidota	Bacteroidia	Bacteroidales	Rikenellaceae	Alistipes	0	0	0	0	0	0	0	0	0	0	63	0	0	0	0	0	0	0	147	0	0	74	0	0	0	0	0	0	0	0	0	0	0	0	0	0	0	257	0
Bacteria	Bacteroidota	Bacteroidia	Bacteroidales	Bacteroidales Incertae Sedis	Phocaeicola	0	0	0	0	0	0	48	0	0	0	0	310	0	0	0	0	0	0	0	0	0	0	0	0	0	30	0	0	0	12	24	0	0	0	0	0	114	0	0
Bacteria	Acidobacteriota	Vicinamibacteria	Vicinamibacterales	Vicinamibacteraceae	NA	0	0	0	0	0	0	0	0	412	0	0	0	0	0	0	0	0	0	0	30	0	0	0	0	0	0	16	0	24	0	18	0	0	0	0	38	0	0	0
Bacteria	Bacteroidota	Bacteroidia	Cytophagales	Hymenobacteraceae	Adhaeribacter	0	0	0	0	0	0	0	0	0	0	0	0	8	0	5	0	0	0	0	0	0	0	35	0	81	0	0	59	0	27	0	63	0	0	171	0	87	0	0
Bacteria	Bacteroidota	Bacteroidia	Bacteroidales	Rikenellaceae	Rikenellaceae RC9 gut group	0	0	0	0	0	0	0	0	0	0	0	0	0	0	0	0	0	0	0	118	0	0	0	0	200	39	25	0	67	6	43	0	0	0	0	37	0	0	0
Bacteria	Acidobacteriota	Blastocatellia	Pyrinomonadales	Pyrinomonadaceae	RB41	32	0	0	0	0	0	0	0	84	0	0	0	0	0	0	0	0	0	0	122	0	0	28	0	59	0	0	42	0	0	0	0	0	0	0	0	0	167	0
Bacteria	Acidobacteriota	Acidobacteriae	Bryobacterales	Bryobacteraceae	Bryobacter	104	0	0	0	0	0	0	0	0	0	0	0	19	0	0	0	0	0	0	0	0	0	47	0	101	0	0	106	32	0	0	0	0	0	124	0	0	0	0
Bacteria	Planctomycetota	Phycisphaerae	Phycisphaerales	Phycisphaeraceae	SM1A02	0	0	36	0	0	0	0	0	0	0	0	0	0	107	52	0	0	0	0	0	0	0	0	0	0	0	38	0	0	41	15	82	65	0	0	0	0	0	97
Bacteria	Chloroflexi	KD4-96	NA	NA	NA	39	0	76	0	13	17	0	0	0	0	16	0	0	0	5	0	0	0	0	0	0	38	0	0	47	24	24	10	5	11	16	0	0	0	105	16	70	0	0
Bacteria	Patescibacteria	Saccharimonadia	Saccharimonadales	NA	NA	0	0	65	0	0	0	0	0	0	0	0	0	0	180	122	0	0	0	0	0	0	0	0	0	0	0	0	0	0	0	0	0	165	0	0	0	0	0	0
Bacteria	Acidobacteriota	Vicinamibacteria	Vicinamibacterales	Vicinamibacteraceae	NA	0	0	0	0	0	0	29	0	0	0	0	0	0	0	0	0	0	0	0	0	0	0	0	0	62	0	56	0	0	13	76	0	0	0	163	0	0	0	133
Bacteria	Patescibacteria	Saccharimonadia	Saccharimonadales	NA	NA	0	0	0	0	0	0	0	0	532	0	0	0	0	0	0	0	0	0	0	0	0	0	0	0	0	0	0	0	0	0	0	0	0	0	0	0	0	0	0
Bacteria	Latescibacterota	NA	NA	NA	NA	0	0	50	0	0	0	0	0	0	0	0	0	0	106	35	0	32	0	0	50	0	0	0	0	0	0	0	58	0	0	22	0	85	0	0	23	68	0	0
Bacteria	Chloroflexi	KD4-96	NA	NA	NA	0	0	0	62	0	0	0	0	0	0	0	0	14	0	28	0	0	0	0	0	0	31	0	55	0	40	0	46	0	10	0	0	0	0	101	42	0	48	51
Bacteria	Firmicutes	Negativicutes	Veillonellales-Selenomonadales	Selenomonadaceae	Selenomonas	0	0	48	0	0	21	0	0	0	27	0	0	0	0	5	0	0	0	0	0	0	57	35	0	0	93	57	62	54	30	0	0	0	0	0	39	0	0	0
Bacteria	Planctomycetota	Phycisphaerae	Tepidisphaerales	WD2101 soil group	NA	0	0	0	0	0	0	0	0	528	0	0	0	0	0	0	0	0	0	0	0	0	0	0	0	0	0	0	0	0	0	0	0	0	0	0	0	0	0	0
Bacteria	Proteobacteria	Gammaproteobacteria	Burkholderiales	Oxalobacteraceae	Massilia	65	0	0	0	0	0	0	0	0	0	0	0	0	0	0	0	0	0	0	78	0	0	0	0	71	0	0	60	0	0	0	51	0	0	150	0	52	0	0
Bacteria	Bacteroidota	Bacteroidia	Bacteroidales	Porphyromonadaceae	Porphyromonas	0	0	0	103	0	0	0	0	0	79	0	0	21	14	0	0	0	0	0	0	0	24	0	0	0	37	63	24	0	0	34	0	0	0	0	51	77	0	0
Bacteria	Actinobacteriota	Thermoleophilia	Solirubrobacterales	67-14	NA	69	0	188	0	0	0	0	0	0	0	0	0	0	0	0	0	0	0	0	0	0	0	0	0	135	0	0	0	86	0	0	0	0	0	0	47	0	0	0
Bacteria	Proteobacteria	Gammaproteobacteria	Burkholderiales	Oxalobacteraceae	Massilia	0	34	53	0	0	0	0	0	0	0	0	0	0	0	40	0	0	0	0	0	0	0	0	80	0	0	35	0	0	30	45	61	0	0	0	0	0	0	147
Bacteria	Acidobacteriota	Acidobacteriae	Solibacterales	Solibacteraceae	Candidatus Solibacter	0	0	0	0	0	0	0	0	0	0	0	0	0	0	0	0	0	0	0	0	34	0	0	130	89	0	55	0	0	27	76	0	0	0	0	0	0	0	114
Bacteria	Firmicutes	Bacilli	Lactobacillales	Lactobacillaceae	Lactobacillus	0	24	0	0	0	0	39	0	192	0	0	0	0	0	0	0	0	0	0	0	0	0	0	0	0	0	0	0	0	0	0	38	0	0	0	0	0	231	0
Bacteria	Bacteroidota	Bacteroidia	Chitinophagales	Chitinophagaceae	NA	0	0	0	0	0	30	0	0	0	0	0	146	0	0	0	0	0	0	0	0	0	58	0	158	0	0	13	0	0	0	0	0	0	0	0	31	88	0	0
Bacteria	Firmicutes	Clostridia	Lachnospirales	Lachnospiraceae	[Eubacterium] eligens group	0	0	0	91	0	0	0	0	169	0	136	126	0	0	0	0	0	0	0	0	0	0	0	0	0	0	0	0	0	0	0	0	0	0	0	0	0	0	0
Bacteria	Firmicutes	Negativicutes	Veillonellales-Selenomonadales	Selenomonadaceae	Selenomonas	0	0	0	83	0	0	0	0	0	0	63	0	10	0	0	0	0	0	0	0	0	63	0	0	0	0	0	25	0	0	51	0	0	0	180	47	0	0	0
Bacteria	Patescibacteria	Saccharimonadia	Saccharimonadales	Saccharimonadaceae	TM7x	0	0	0	0	0	0	0	0	0	0	129	0	0	0	0	0	0	0	0	67	0	0	0	0	0	0	0	0	0	0	0	0	0	0	0	0	0	326	0
Bacteria	Bacteroidota	Bacteroidia	Bacteroidales	Bacteroidaceae	Bacteroides	0	0	0	0	0	0	0	79	0	0	0	217	0	0	0	0	0	0	0	0	0	0	60	0	0	121	0	0	0	0	0	45	0	0	0	0	0	0	0
Bacteria	Proteobacteria	Gammaproteobacteria	Pasteurellales	Pasteurellaceae	Aggregatibacter	0	0	96	0	0	0	0	0	0	0	0	114	0	0	0	0	0	0	0	0	19	0	0	0	0	15	0	0	0	0	20	0	0	0	0	15	0	243	0
Bacteria	Proteobacteria	Gammaproteobacteria	Burkholderiales	Oxalobacteraceae	Massilia	0	0	0	0	0	0	0	0	307	0	0	0	0	0	0	0	0	0	0	0	0	0	0	0	0	0	9	0	0	19	69	0	0	0	0	0	0	0	118
Bacteria	Verrucomicrobiota	Verrucomicrobiae	Pedosphaerales	Pedosphaeraceae	Ellin517	0	0	192	0	0	0	0	0	0	35	0	0	0	0	36	0	0	0	0	0	0	77	0	0	66	0	0	34	0	0	0	55	0	0	0	26	0	0	0
Bacteria	Proteobacteria	Alphaproteobacteria	Rhizobiales	Xanthobacteraceae	Bradyrhizobium	0	0	0	0	0	0	0	0	0	0	0	0	0	0	0	0	0	0	114	0	0	47	47	76	0	0	0	44	0	0	70	0	0	0	0	0	0	0	120
Bacteria	Proteobacteria	Gammaproteobacteria	Xanthomonadales	Xanthomonadaceae	Stenotrophomonas	0	0	0	0	0	0	0	0	439	0	0	0	0	0	0	0	0	0	0	0	0	0	0	0	0	0	0	0	0	16	31	0	0	0	0	0	0	0	32
Bacteria	Actinobacteriota	Thermoleophilia	Gaiellales	NA	NA	48	0	0	0	0	0	0	22	0	14	0	0	0	81	43	0	0	0	0	44	0	0	0	0	0	0	33	0	0	25	19	26	95	0	0	0	0	0	67
Bacteria	Proteobacteria	Gammaproteobacteria	Burkholderiales	Comamonadaceae	NA	38	0	0	0	0	0	17	29	0	0	0	0	0	147	56	0	0	0	0	88	0	0	28	0	0	0	0	0	0	16	0	0	98	0	0	0	0	0	0
Bacteria	Bacteroidota	Bacteroidia	Bacteroidales	Muribaculaceae	NA	35	0	20	0	0	0	0	36	0	0	0	0	0	37	0	0	0	0	57	0	0	0	23	0	0	0	10	74	4	0	19	0	0	201	0	0	0	0	0
Bacteria	Actinobacteriota	Thermoleophilia	Gaiellales	NA	NA	0	16	0	64	0	0	41	0	0	0	0	0	0	0	0	0	0	0	0	0	0	60	45	35	64	0	0	77	0	49	0	0	0	0	0	0	0	0	65
Bacteria	Firmicutes	Clostridia	Clostridia UCG-014	NA	NA	0	0	0	126	0	0	55	0	0	43	0	0	0	110	0	0	0	0	0	0	32	0	0	66	0	0	0	0	23	0	0	60	0	0	0	0	0	0	0
Bacteria	Myxococcota	Polyangia	Polyangiales	BIrii41	NA	0	0	0	67	0	0	0	0	0	0	0	0	0	0	0	0	0	156	0	0	0	0	0	0	0	70	33	0	13	29	22	0	0	0	0	0	0	0	125
Bacteria	Proteobacteria	Gammaproteobacteria	Burkholderiales	Oxalobacteraceae	Massilia	0	0	0	0	0	0	0	0	515	0	0	0	0	0	0	0	0	0	0	0	0	0	0	0	0	0	0	0	0	0	0	0	0	0	0	0	0	0	0
Bacteria	Actinobacteriota	Thermoleophilia	Gaiellales	NA	NA	0	0	0	88	0	0	0	0	0	0	0	0	0	0	0	0	16	0	0	58	0	18	0	40	91	0	0	20	0	22	63	0	0	0	0	0	0	64	33
Bacteria	Bacteroidota	Bacteroidia	Bacteroidales	Rikenellaceae	Alistipes	0	0	0	0	0	0	0	139	0	94	0	0	0	0	0	0	0	0	0	0	0	61	0	0	0	0	24	0	0	22	70	0	0	0	0	0	0	0	101
Bacteria	Nitrospirota	4-29-1	NA	NA	NA	0	0	0	85	0	0	0	0	0	0	0	0	70	0	13	0	0	0	0	0	0	0	0	0	0	0	33	0	0	28	40	59	0	0	0	0	0	0	182
Bacteria	Bacteroidota	Bacteroidia	Bacteroidales	Muribaculaceae	Muribaculum	0	0	0	0	13	0	0	0	327	0	65	0	0	0	0	0	0	0	38	0	0	23	17	0	0	0	0	0	0	15	12	0	0	0	0	0	0	0	0
Bacteria	Bacteroidota	Bacteroidia	Bacteroidales	Porphyromonadaceae	Porphyromonas	0	0	0	0	0	0	0	0	0	103	0	0	0	0	0	0	0	0	0	0	0	82	0	0	77	66	42	122	0	0	18	0	0	0	0	0	0	0	0
Bacteria	Fusobacteriota	Fusobacteriia	Fusobacteriales	Fusobacteriaceae	Fusobacterium	0	0	0	0	0	0	0	0	0	0	0	0	0	0	0	507	0	0	0	0	0	0	0	0	0	0	0	0	0	0	0	0	0	0	0	0	0	0	0
Bacteria	Actinobacteriota	Thermoleophilia	Gaiellales	NA	NA	0	0	73	58	0	0	0	39	0	0	0	0	11	137	34	0	0	0	0	0	0	0	49	0	0	0	0	0	0	0	0	0	104	0	0	0	0	0	0
Bacteria	Acidobacteriota	Vicinamibacteria	Vicinamibacterales	NA	NA	0	0	0	0	0	0	0	66	0	0	0	0	0	184	0	0	0	0	0	38	0	0	0	0	0	16	0	67	0	0	0	0	0	0	0	0	134	0	0
Bacteria	Firmicutes	Clostridia	Clostridia UCG-014	NA	NA	33	0	88	0	0	0	0	0	0	0	0	0	0	0	0	0	0	0	0	0	0	0	0	0	83	48	80	43	0	23	0	0	0	0	0	0	0	0	106
Bacteria	Actinobacteriota	NA	NA	NA	NA	0	0	0	0	0	0	0	39	0	0	0	0	0	112	67	0	0	0	118	98	0	0	0	0	0	0	0	0	0	0	0	0	70	0	0	0	0	0	0
Bacteria	Bacteroidota	Bacteroidia	Bacteroidales	Porphyromonadaceae	Falsiporphyromonas	89	0	0	0	0	0	0	0	414	0	0	0	0	0	0	0	0	0	0	0	0	0	0	0	0	0	0	0	0	0	0	0	0	0	0	0	0	0	0
Bacteria	Firmicutes	Negativicutes	Veillonellales-Selenomonadales	Selenomonadaceae	Centipeda	45	0	26	0	0	0	0	0	0	0	0	0	17	117	59	0	0	0	0	144	0	0	0	0	0	0	0	0	0	0	0	0	94	0	0	0	0	0	0
Bacteria	Firmicutes	Negativicutes	Veillonellales-Selenomonadales	Selenomonadaceae	Centipeda	0	0	0	96	0	0	0	0	0	0	0	0	0	133	54	0	0	0	0	92	0	0	0	0	0	0	0	0	0	0	0	0	126	0	0	0	0	0	0
Bacteria	Proteobacteria	Alphaproteobacteria	Caulobacterales	Hyphomonadaceae	SWB02	44	0	0	0	0	0	0	0	0	0	0	0	0	0	0	0	0	0	0	0	0	20	0	0	39	0	0	0	0	0	0	0	0	0	353	0	44	0	0
Bacteria	Firmicutes	Bacilli	Bacillales	Bacillaceae	Bacillus	0	64	0	0	0	0	0	0	0	0	0	0	0	0	0	0	0	0	0	0	0	0	0	296	83	0	22	35	0	0	0	0	0	0	0	0	0	0	0
Bacteria	Actinobacteriota	Actinobacteria	Corynebacteriales	Nocardiaceae	Nocardia	0	17	0	46	11	0	0	0	0	0	0	0	0	0	0	0	0	0	0	51	269	0	16	0	0	19	8	24	5	0	0	0	0	0	0	13	0	0	20
Bacteria	Chloroflexi	KD4-96	NA	NA	NA	0	0	0	0	0	0	0	0	224	35	0	0	0	0	0	0	0	0	0	0	0	47	105	0	0	15	0	0	32	24	17	0	0	0	0	0	0	0	0
Bacteria	Bacteroidota	Bacteroidia	Bacteroidales	Prevotellaceae	Prevotella	0	0	0	0	0	0	0	0	499	0	0	0	0	0	0	0	0	0	0	0	0	0	0	0	0	0	0	0	0	0	0	0	0	0	0	0	0	0	0
Bacteria	Proteobacteria	Alphaproteobacteria	Sphingomonadales	Sphingomonadaceae	Sphingomonas	129	0	0	0	0	0	0	0	0	0	0	0	0	0	0	0	0	0	0	0	0	0	0	0	0	0	0	0	0	63	29	88	0	0	0	0	0	0	189
Bacteria	Proteobacteria	Alphaproteobacteria	Sphingomonadales	Sphingomonadaceae	Sphingomonas	87	0	0	0	0	0	0	0	0	0	0	0	0	0	0	0	0	0	0	0	0	0	0	148	57	0	0	116	0	0	0	0	0	0	0	0	0	90	0
Bacteria	Proteobacteria	Alphaproteobacteria	Sphingomonadales	Sphingomonadaceae	Novosphingobium	0	0	0	47	0	0	0	0	0	0	0	48	7	0	20	0	0	0	59	51	0	0	52	0	0	0	0	0	0	33	0	104	0	0	77	0	0	0	0
Bacteria	Firmicutes	Clostridia	Lachnospirales	Lachnospiraceae	Lachnospiraceae NK4A136 group	0	0	0	0	0	21	0	0	0	0	0	0	0	0	0	0	0	0	0	57	0	0	0	131	77	0	47	60	0	0	0	0	0	0	0	0	105	0	0
Bacteria	Planctomycetota	Planctomycetes	Gemmatales	Gemmataceae	NA	0	0	29	0	0	0	0	0	0	0	0	0	0	139	36	220	0	0	0	0	0	0	0	0	0	0	0	0	0	0	0	0	74	0	0	0	0	0	0
Bacteria	Planctomycetota	Planctomycetes	Pirellulales	Pirellulaceae	Pir4 lineage	0	58	47	0	0	23	0	0	0	0	60	0	0	0	0	0	0	0	0	0	0	0	166	0	0	23	6	59	13	42	0	0	0	0	0	0	0	0	0
Bacteria	Firmicutes	Bacilli	Lactobacillales	Streptococcaceae	Streptococcus	0	0	0	0	13	23	0	0	0	0	3	0	0	16	25	0	30	0	69	0	40	0	0	0	59	0	0	0	0	0	23	39	0	0	0	0	51	104	0
Bacteria	Firmicutes	Clostridia	Lachnospirales	Lachnospiraceae	Lachnospiraceae NK4A136 group	80	0	0	0	0	43	0	0	0	0	85	0	0	0	19	0	0	0	0	0	0	76	14	0	0	45	42	0	33	17	0	0	0	0	0	40	0	0	0
Bacteria	Verrucomicrobiota	Verrucomicrobiae	Chthoniobacterales	Chthoniobacteraceae	Candidatus Udaeobacter	0	22	0	0	0	0	0	0	0	0	0	0	14	0	0	0	0	0	0	0	0	0	0	103	0	0	29	0	0	42	112	0	0	0	0	0	0	0	172
Bacteria	Spirochaetota	Spirochaetia	Spirochaetales	Spirochaetaceae	Treponema	0	0	0	0	0	0	0	43	0	0	100	0	0	0	0	0	0	0	0	0	0	0	106	0	0	0	0	58	0	0	34	0	0	0	153	0	0	0	0
Bacteria	Acidobacteriota	Vicinamibacteria	Vicinamibacterales	NA	NA	0	0	0	0	0	0	0	0	291	0	0	0	0	0	0	202	0	0	0	0	0	0	0	0	0	0	0	0	0	0	0	0	0	0	0	0	0	0	0
Bacteria	Actinobacteriota	Thermoleophilia	Gaiellales	Gaiellaceae	Gaiella	0	0	0	75	0	0	0	0	0	0	0	67	0	91	33	0	0	0	0	0	0	0	0	0	0	0	0	0	0	0	0	0	56	0	0	0	0	170	0
Bacteria	Acidobacteriota	Vicinamibacteria	Vicinamibacterales	NA	NA	0	0	0	0	0	0	0	0	0	0	0	222	0	0	0	0	0	0	0	0	27	112	0	0	67	24	0	40	0	0	0	0	0	0	0	0	0	0	0
Bacteria	Proteobacteria	Gammaproteobacteria	Xanthomonadales	Xanthomonadaceae	Lysobacter	0	0	67	0	0	0	0	47	0	0	0	0	0	0	0	0	0	0	0	0	0	0	0	0	92	0	31	0	0	0	0	0	0	0	92	0	163	0	0
Bacteria	Acidobacteriota	Vicinamibacteria	Vicinamibacterales	NA	NA	0	0	0	0	0	0	74	0	0	0	0	366	0	0	0	0	0	0	0	0	0	0	50	0	0	0	0	0	0	0	0	0	0	0	0	0	0	0	0
Bacteria	Bacteroidota	Bacteroidia	Bacteroidales	Bacteroidaceae	Bacteroides	0	0	98	0	0	0	77	0	0	0	0	0	0	0	0	0	0	0	0	0	0	0	0	0	180	0	0	31	0	0	0	103	0	0	0	0	0	0	0
Bacteria	Synergistota	Synergistia	Synergistales	Synergistaceae	Fretibacterium	0	0	46	78	0	0	0	45	0	0	0	0	0	92	68	0	0	0	0	71	0	0	0	0	0	0	0	0	0	0	0	0	87	0	0	0	0	0	0
Bacteria	Fusobacteriota	Fusobacteriia	Fusobacteriales	Leptotrichiaceae	Leptotrichia	0	0	16	0	0	21	0	38	0	0	0	0	0	0	0	0	0	0	0	102	0	31	0	32	124	0	0	0	0	6	0	0	0	0	0	0	0	117	0
Bacteria	Proteobacteria	Gammaproteobacteria	Burkholderiales	Neisseriaceae	Neisseria	0	0	0	0	0	0	0	0	0	59	0	0	0	38	0	0	0	0	0	0	0	0	0	0	78	0	0	0	0	0	0	0	0	0	0	0	83	133	96
Bacteria	Actinobacteriota	Actinobacteria	Corynebacteriales	Corynebacteriaceae	Corynebacterium	0	0	87	0	0	40	0	0	0	0	0	0	0	53	31	0	0	0	0	0	0	0	47	139	0	0	5	0	0	0	0	0	23	0	0	0	61	0	0
Bacteria	Proteobacteria	Gammaproteobacteria	Burkholderiales	Oxalobacteraceae	Pseudoduganella	0	0	0	0	0	0	14	0	0	0	27	0	10	0	0	0	0	0	75	0	0	0	0	0	0	0	0	121	42	0	0	29	0	0	73	95	0	0	0
Bacteria	Bacteroidota	Bacteroidia	Cytophagales	Microscillaceae	NA	0	0	0	0	0	0	0	0	0	0	0	0	0	0	0	0	44	0	0	0	0	0	0	0	103	97	40	0	0	0	0	68	0	0	0	0	134	0	0
Bacteria	Proteobacteria	Gammaproteobacteria	Xanthomonadales	Xanthomonadaceae	Lysobacter	0	0	0	0	0	0	0	0	0	0	0	0	0	0	0	0	0	0	0	0	0	0	0	0	114	0	41	0	33	0	42	0	0	0	63	0	0	126	67
Bacteria	Proteobacteria	Gammaproteobacteria	CCD24	NA	NA	0	0	0	0	0	10	0	0	0	0	0	0	0	0	0	0	0	0	0	52	0	0	0	73	0	20	18	0	0	22	0	0	0	0	103	0	0	96	89
Bacteria	Planctomycetota	Phycisphaerae	Tepidisphaerales	WD2101 soil group	NA	0	0	0	0	0	0	0	0	0	58	0	0	0	0	14	0	0	0	0	0	0	130	0	0	67	0	24	0	0	0	28	25	0	0	0	0	137	0	0
Bacteria	Firmicutes	Clostridia	Peptostreptococcales-Tissierellales	Parvimonas	NA	0	0	176	0	0	0	0	0	0	0	0	0	0	172	0	0	0	0	0	0	0	0	0	0	0	0	0	0	0	0	0	0	134	0	0	0	0	0	0
Bacteria	Verrucomicrobiota	Verrucomicrobiae	Pedosphaerales	Pedosphaeraceae	NA	0	0	0	0	0	0	0	0	0	0	0	0	0	235	65	0	0	0	0	0	0	0	0	0	0	0	0	0	0	0	0	0	182	0	0	0	0	0	0
Bacteria	Bacteroidota	Bacteroidia	Cytophagales	Hymenobacteraceae	Hymenobacter	60	0	0	0	0	0	0	55	0	0	0	0	0	0	15	0	0	0	0	0	0	0	0	0	0	0	31	0	0	40	75	32	0	0	0	0	0	0	173
Bacteria	Bacteroidota	Bacteroidia	Sphingobacteriales	Lentimicrobiaceae	Lentimicrobium	0	0	0	0	0	15	0	0	0	163	0	0	0	0	0	0	0	0	116	70	0	0	0	80	0	24	0	0	0	13	0	0	0	0	0	0	0	0	0
Bacteria	Bacteroidota	Bacteroidia	Bacteroidales	Porphyromonadaceae	Porphyromonas	0	0	0	0	0	0	0	0	0	107	0	0	0	0	0	0	0	238	0	0	0	135	0	0	0	0	0	0	0	0	0	0	0	0	0	0	0	0	0
Bacteria	Acidobacteriota	Vicinamibacteria	Vicinamibacterales	Vicinamibacteraceae	NA	0	0	51	0	0	0	0	0	0	0	0	0	0	0	0	0	45	0	0	0	0	75	0	0	42	56	0	59	0	0	0	45	0	42	0	18	0	0	47
Bacteria	Actinobacteriota	Actinobacteria	Corynebacteriales	Mycobacteriaceae	Mycobacterium	41	0	0	0	0	0	0	0	0	0	0	0	0	0	0	0	0	0	0	0	0	0	0	42	0	24	62	49	32	23	46	0	0	0	0	42	0	0	118
Bacteria	Proteobacteria	Gammaproteobacteria	Xanthomonadales	Xanthomonadaceae	Lysobacter	0	0	0	0	0	0	0	0	0	0	0	0	0	194	83	0	0	0	0	0	0	0	0	0	0	0	0	0	0	0	0	77	125	0	0	0	0	0	0
Bacteria	Proteobacteria	Alphaproteobacteria	Sphingomonadales	Sphingomonadaceae	Ellin6055	69	0	0	0	0	19	0	0	0	0	0	0	24	0	0	0	0	0	0	0	0	0	0	0	0	0	0	0	0	75	91	0	0	0	0	0	0	0	200
Bacteria	Bacteroidota	Bacteroidia	Sphingobacteriales	Sphingobacteriaceae	Pedobacter	69	0	82	0	0	0	0	0	0	0	0	0	0	0	0	0	0	0	0	0	0	0	0	0	0	96	54	0	0	18	23	0	0	0	0	0	0	0	136
Bacteria	Proteobacteria	Gammaproteobacteria	Pseudomonadales	Moraxellaceae	Acinetobacter	0	0	0	0	0	0	0	0	0	157	0	0	0	0	0	0	0	0	0	181	0	0	0	0	0	0	0	0	0	0	0	140	0	0	0	0	0	0	0
Bacteria	Bacteroidota	Bacteroidia	Bacteroidales	Porphyromonadaceae	Porphyromonas	0	0	0	0	0	0	0	0	0	0	191	0	16	0	0	0	0	0	0	0	0	0	0	0	0	0	49	0	0	18	0	30	0	0	0	0	0	0	173
Bacteria	Bacteroidota	Bacteroidia	Bacteroidales	Bacteroidales Incertae Sedis	Phocaeicola	0	0	0	0	0	0	0	0	477	0	0	0	0	0	0	0	0	0	0	0	0	0	0	0	0	0	0	0	0	0	0	0	0	0	0	0	0	0	0
Bacteria	Bacteroidota	Bacteroidia	Chitinophagales	Chitinophagaceae	Parafilimonas	0	81	0	0	0	0	0	0	0	53	0	0	0	0	0	0	0	0	0	0	0	59	0	0	154	0	0	0	0	14	38	0	0	0	0	0	76	0	0
Bacteria	Actinobacteriota	Thermoleophilia	Solirubrobacterales	Solirubrobacteraceae	Conexibacter	0	0	0	0	18	0	0	0	0	61	0	0	13	0	0	0	0	0	0	64	0	84	40	0	0	0	29	0	0	0	51	0	0	0	0	27	85	0	0
Bacteria	Acidobacteriota	Holophagae	Subgroup 7	NA	NA	0	0	49	0	0	0	0	0	304	0	0	0	0	0	0	0	0	0	0	0	0	0	0	0	0	23	6	0	0	0	0	29	0	0	0	0	0	0	60
Bacteria	Firmicutes	Clostridia	Lachnospirales	Lachnospiraceae	Oribacterium	23	0	0	0	0	0	0	0	0	0	0	0	0	74	0	0	0	0	0	0	0	0	0	0	76	18	0	0	25	0	0	0	54	0	0	0	0	200	0
Bacteria	Patescibacteria	Saccharimonadia	Saccharimonadales	WWH38	NA	0	41	0	0	7	0	0	0	0	0	0	0	0	0	0	0	0	0	0	0	0	0	0	0	0	60	0	56	0	6	85	0	0	0	0	0	214	0	0
Bacteria	Proteobacteria	Alphaproteobacteria	Rhizobiales	Beijerinckiaceae	Bosea	0	0	0	0	0	0	0	0	0	0	0	0	0	157	47	0	0	0	0	108	51	0	0	0	0	0	0	0	0	0	0	0	106	0	0	0	0	0	0
Bacteria	Synergistota	Synergistia	Synergistales	Synergistaceae	Fretibacterium	41	49	116	84	0	0	0	36	0	0	0	0	0	80	0	0	0	0	0	0	0	0	0	0	0	0	0	0	0	0	0	0	60	0	0	0	0	0	0
Bacteria	Acidobacteriota	Vicinamibacteria	Vicinamibacterales	Vicinamibacteraceae	NA	0	0	0	0	0	0	0	0	0	0	0	0	0	241	44	0	0	0	0	58	0	0	0	0	0	0	0	0	0	0	0	0	123	0	0	0	0	0	0
Bacteria	Bacteroidota	Bacteroidia	Bacteroidales	Prevotellaceae	Prevotella	0	0	0	0	0	0	0	0	0	0	29	0	0	24	0	0	0	0	44	0	0	0	0	0	82	28	0	18	0	0	0	0	0	0	152	0	0	88	0
Bacteria	Proteobacteria	Alphaproteobacteria	Sphingomonadales	Sphingomonadaceae	Sphingomonas	0	0	0	0	0	0	0	0	0	0	0	0	0	0	0	0	0	0	0	0	0	0	0	80	196	0	0	0	0	0	0	0	0	0	189	0	0	0	0
Bacteria	Actinobacteriota	Thermoleophilia	Gaiellales	NA	NA	0	0	0	0	0	0	0	0	0	17	0	0	0	0	0	0	0	0	0	0	0	0	0	159	195	0	0	30	16	0	15	0	0	0	31	0	0	0	0
Bacteria	Proteobacteria	Gammaproteobacteria	Enterobacterales	Enterobacteriaceae	Plesiomonas	0	0	0	0	0	0	0	95	0	0	0	0	0	114	54	0	0	0	0	102	0	0	0	0	0	0	0	0	0	0	0	0	98	0	0	0	0	0	0
Bacteria	Actinobacteriota	Thermoleophilia	Solirubrobacterales	67-14	NA	0	0	0	0	0	0	0	37	0	0	0	0	0	125	41	0	0	0	0	54	37	0	0	93	0	0	0	0	0	0	0	0	76	0	0	0	0	0	0
Bacteria	Bacteroidota	Bacteroidia	Sphingobacteriales	Lentimicrobiaceae	Lentimicrobium	32	0	0	0	0	0	0	0	0	0	0	0	0	0	11	0	0	0	0	0	0	113	0	0	69	0	22	0	0	30	47	0	0	0	0	0	0	0	138
Bacteria	Bacteroidota	Bacteroidia	Chitinophagales	Chitinophagaceae	NA	0	0	0	0	0	0	0	0	0	36	0	0	0	0	0	0	0	0	0	0	0	134	22	0	176	0	0	83	0	11	0	0	0	0	0	0	0	0	0
Bacteria	Bacteroidota	Bacteroidia	Bacteroidales	Prevotellaceae	Prevotella	0	0	90	0	0	0	0	0	0	0	0	0	0	0	0	0	0	0	0	0	0	0	0	0	0	59	48	0	34	0	33	0	0	0	0	0	198	0	0
Bacteria	Firmicutes	Clostridia	Lachnospirales	Lachnospiraceae	Johnsonella	0	0	0	0	0	0	45	0	295	0	0	0	0	0	0	0	0	0	0	0	0	0	0	0	0	0	0	0	0	0	0	0	0	0	122	0	0	0	0
Bacteria	Proteobacteria	Alphaproteobacteria	Rhizobiales	Hyphomicrobiaceae	Hyphomicrobium	69	0	0	90	163	0	0	0	0	0	0	0	0	0	0	0	11	0	0	0	0	0	22	0	0	0	59	0	33	6	0	0	0	0	0	8	0	0	0
Bacteria	Chloroflexi	KD4-96	NA	NA	NA	29	0	0	0	0	0	0	0	0	15	18	0	0	0	0	0	0	0	0	0	39	0	0	0	0	0	0	0	28	15	46	0	0	0	0	0	124	58	89
Bacteria	Firmicutes	Clostridia	Lachnospirales	Lachnospiraceae	Lachnospiraceae NK4A136 group	0	0	0	71	0	0	0	0	0	0	0	176	0	0	0	0	0	0	0	0	0	37	0	0	0	0	0	0	0	0	0	0	0	44	0	0	133	0	0
Bacteria	Proteobacteria	Gammaproteobacteria	Xanthomonadales	Xanthomonadaceae	Arenimonas	0	0	0	0	0	0	0	0	0	0	0	0	0	0	0	0	0	0	0	0	0	0	0	35	44	30	46	18	0	0	0	0	0	0	136	0	76	76	0
Bacteria	Bacteroidota	Bacteroidia	Sphingobacteriales	env.OPS 17	NA	0	0	0	147	0	0	0	0	0	0	0	0	0	0	0	0	0	0	0	0	0	0	0	0	0	60	0	0	0	21	68	0	0	0	0	0	0	0	164
Bacteria	Actinobacteriota	Thermoleophilia	Gaiellales	NA	NA	0	0	0	41	0	0	0	0	0	57	0	0	0	0	0	0	0	0	0	0	0	0	0	0	0	0	37	22	28	14	0	0	0	0	247	14	0	0	0
Bacteria	Verrucomicrobiota	Verrucomicrobiae	Chthoniobacterales	Chthoniobacteraceae	Candidatus Udaeobacter	0	0	0	0	0	0	0	0	0	46	0	0	0	0	0	0	0	0	93	0	0	69	27	0	78	21	0	69	0	24	0	0	0	0	0	33	0	0	0
Bacteria	Proteobacteria	Gammaproteobacteria	Pseudomonadales	Moraxellaceae	Acinetobacter	0	0	0	0	0	0	0	0	0	0	0	459	0	0	0	0	0	0	0	0	0	0	0	0	0	0	0	0	0	0	0	0	0	0	0	0	0	0	0
Bacteria	Proteobacteria	Gammaproteobacteria	Xanthomonadales	Rhodanobacteraceae	Dokdonella	0	0	0	139	0	0	0	0	0	0	0	0	0	0	0	0	0	0	0	0	0	146	0	0	0	32	0	0	53	11	44	0	0	0	0	31	0	0	0
Bacteria	Bacteroidota	Bacteroidia	Bacteroidales	Bacteroidaceae	Bacteroides	0	0	0	0	0	0	0	0	0	0	0	455	0	0	0	0	0	0	0	0	0	0	0	0	0	0	0	0	0	0	0	0	0	0	0	0	0	0	0
Bacteria	Firmicutes	Bacilli	Lactobacillales	Lactobacillaceae	Lactobacillus	0	0	0	0	0	0	0	0	0	0	0	455	0	0	0	0	0	0	0	0	0	0	0	0	0	0	0	0	0	0	0	0	0	0	0	0	0	0	0
Bacteria	Acidobacteriota	Vicinamibacteria	Vicinamibacterales	NA	NA	0	0	0	0	0	0	0	0	0	0	0	0	0	121	58	0	0	0	0	94	0	0	0	0	0	67	0	40	0	0	0	0	75	0	0	0	0	0	0
Bacteria	Acidobacteriota	Blastocatellia	Pyrinomonadales	Pyrinomonadaceae	RB41	0	0	0	0	0	0	16	8	0	0	0	0	0	20	0	0	0	0	0	0	0	17	34	113	38	70	14	27	0	0	15	0	14	0	68	0	0	0	0
Bacteria	Proteobacteria	Alphaproteobacteria	Rhodobacterales	Rhodobacteraceae	Defluviimonas	0	102	0	111	215	0	0	0	0	0	0	0	0	0	0	0	0	0	0	0	25	0	0	0	0	0	0	0	0	0	0	0	0	0	0	0	0	0	0
Bacteria	Patescibacteria	Saccharimonadia	Saccharimonadales	Saccharimonadaceae	NA	0	0	0	0	0	0	0	0	0	0	0	0	0	0	0	0	57	269	0	0	0	0	0	126	0	0	0	0	0	0	0	0	0	0	0	0	0	0	0
Bacteria	Bacteroidota	Bacteroidia	Bacteroidales	Prevotellaceae	Alloprevotella	62	0	0	0	0	0	57	0	0	0	0	165	0	0	0	0	0	0	0	0	0	0	0	0	0	0	0	36	0	0	0	0	0	0	131	0	0	0	0
Bacteria	Acidobacteriota	Vicinamibacteria	Vicinamibacterales	NA	NA	0	0	112	0	0	0	0	89	0	0	0	0	0	119	40	0	0	0	0	0	0	0	0	0	0	0	0	0	0	0	0	0	91	0	0	0	0	0	0
Bacteria	Bacteroidota	Bacteroidia	Bacteroidales	Porphyromonadaceae	Porphyromonas	0	0	54	0	0	0	0	0	0	0	0	0	0	0	0	0	0	0	0	0	0	80	0	0	0	0	42	0	0	36	37	0	0	0	0	0	0	0	202
Bacteria	Firmicutes	Clostridia	Peptostreptococcales-Tissierellales	Peptostreptococcaceae	Filifactor	0	0	0	0	0	0	0	0	0	0	0	0	0	0	0	0	0	0	0	0	0	97	0	0	0	0	19	78	35	0	0	0	0	194	0	28	0	0	0
Bacteria	Actinobacteriota	Thermoleophilia	Gaiellales	Gaiellaceae	Gaiella	0	0	0	0	0	0	0	0	0	53	0	0	0	0	17	0	0	0	0	0	11	0	0	0	72	54	0	66	0	0	0	38	0	0	0	0	41	41	57
Bacteria	Acidobacteriota	Acidobacteriae	Subgroup 2	NA	NA	0	0	56	0	0	0	0	44	185	0	0	0	0	0	5	0	0	0	0	64	0	0	22	0	0	0	0	74	0	0	0	0	0	0	0	0	0	0	0
Bacteria	Proteobacteria	Alphaproteobacteria	Reyranellales	Reyranellaceae	Reyranella	0	0	0	0	0	0	0	0	0	0	0	0	0	0	0	0	0	0	0	44	0	0	0	211	0	0	0	0	0	11	17	86	0	0	0	0	0	0	81
Bacteria	Proteobacteria	Gammaproteobacteria	Aeromonadales	Aeromonadaceae	Aeromonas	0	0	0	0	0	0	0	0	0	0	0	0	0	0	0	450	0	0	0	0	0	0	0	0	0	0	0	0	0	0	0	0	0	0	0	0	0	0	0
Bacteria	Proteobacteria	Gammaproteobacteria	Xanthomonadales	Xanthomonadaceae	NA	0	0	91	0	0	0	0	62	0	0	0	0	0	121	62	0	0	0	0	0	0	0	0	0	0	0	0	0	0	0	0	0	114	0	0	0	0	0	0
Bacteria	Verrucomicrobiota	Verrucomicrobiae	Chthoniobacterales	Chthoniobacteraceae	Chthoniobacter	0	0	0	0	0	0	0	0	450	0	0	0	0	0	0	0	0	0	0	0	0	0	0	0	0	0	0	0	0	0	0	0	0	0	0	0	0	0	0
Bacteria	Verrucomicrobiota	Verrucomicrobiae	Chthoniobacterales	Chthoniobacteraceae	Candidatus Udaeobacter	0	0	0	0	0	21	0	14	0	0	0	0	0	0	20	0	35	0	0	0	0	0	12	0	0	60	0	0	0	18	0	0	0	0	0	36	0	233	0
Bacteria	Actinobacteriota	Acidimicrobiia	Microtrichales	NA	NA	0	0	0	0	0	0	0	65	0	0	0	0	0	71	43	0	0	0	38	0	0	0	20	0	0	0	0	0	35	0	37	71	50	0	0	19	0	0	0
Bacteria	Verrucomicrobiota	Verrucomicrobiae	Chthoniobacterales	Chthoniobacteraceae	Chthoniobacter	0	0	0	0	0	0	0	0	449	0	0	0	0	0	0	0	0	0	0	0	0	0	0	0	0	0	0	0	0	0	0	0	0	0	0	0	0	0	0
Bacteria	Planctomycetota	Planctomycetes	Pirellulales	Pirellulaceae	Pirellula	0	0	0	0	0	0	0	0	0	0	0	0	0	216	0	0	0	0	0	0	0	0	0	0	0	0	0	0	0	0	0	0	232	0	0	0	0	0	0
Bacteria	Firmicutes	Clostridia	Clostridiales	Clostridiaceae	Clostridium sensu stricto 1	0	0	0	0	0	0	0	0	0	0	0	0	0	197	66	0	0	0	0	0	0	0	0	0	0	0	0	0	0	0	0	0	185	0	0	0	0	0	0
Bacteria	Proteobacteria	Gammaproteobacteria	Pseudomonadales	Moraxellaceae	Acinetobacter	0	0	0	0	0	0	0	0	0	0	0	446	0	0	0	0	0	0	0	0	0	0	0	0	0	0	0	0	0	0	0	0	0	0	0	0	0	0	0
Bacteria	Bacteroidota	Bacteroidia	Bacteroidales	Bacteroidaceae	Bacteroides	0	0	7	0	0	0	0	0	0	0	0	0	39	0	76	0	0	0	0	0	0	0	0	0	0	0	0	80	0	18	111	46	0	0	0	69	0	0	0
Bacteria	Bacteroidota	Bacteroidia	Bacteroidales	Prevotellaceae	Prevotella	0	0	0	0	0	0	0	0	412	0	0	0	0	0	0	0	0	0	0	0	0	0	32	0	0	0	0	0	0	0	0	0	0	0	0	0	0	0	0
Bacteria	Spirochaetota	Spirochaetia	Spirochaetales	Spirochaetaceae	Treponema	87	0	0	0	0	20	47	0	0	0	0	0	0	0	26	0	0	0	53	0	41	0	0	0	0	0	0	0	0	40	28	27	0	0	0	0	0	0	74
Bacteria	Proteobacteria	Gammaproteobacteria	Burkholderiales	Oxalobacteraceae	Massilia	0	0	0	0	0	0	0	0	206	0	0	0	0	0	0	0	0	0	0	0	0	0	0	0	67	0	0	78	31	0	0	0	0	0	0	0	61	0	0
Bacteria	Actinobacteriota	Thermoleophilia	Gaiellales	Gaiellaceae	Gaiella	0	0	0	0	0	0	0	0	0	0	0	0	0	0	0	0	0	0	0	0	0	0	0	0	0	53	47	0	0	37	0	0	0	90	0	42	0	0	173
Bacteria	Firmicutes	Clostridia	Lachnospirales	Lachnospiraceae	Moryella	0	0	0	0	17	0	0	0	0	0	77	0	0	78	36	0	0	0	0	0	0	0	0	31	101	0	40	0	0	0	26	0	35	0	0	0	0	0	0
Bacteria	Proteobacteria	Gammaproteobacteria	PLTA13	NA	NA	0	0	0	0	0	0	0	0	0	0	0	0	0	0	0	0	0	0	0	91	0	0	0	113	0	0	0	0	0	0	0	0	0	0	93	0	0	144	0
Bacteria	Chloroflexi	KD4-96	NA	NA	NA	0	0	22	0	0	0	0	18	0	0	0	0	19	0	0	0	0	0	0	0	0	0	0	0	0	33	51	0	0	44	30	50	0	0	0	0	26	0	148
Bacteria	Actinobacteriota	Actinobacteria	Propionibacteriales	Nocardioidaceae	Aeromicrobium	0	0	0	0	0	0	0	0	0	0	0	0	0	0	0	0	0	0	0	0	0	0	0	0	207	67	13	75	0	0	0	0	0	0	0	0	0	0	79
Bacteria	Verrucomicrobiota	Verrucomicrobiae	Pedosphaerales	Pedosphaeraceae	NA	0	0	0	0	0	0	0	0	0	0	0	0	0	0	0	0	0	0	105	0	0	0	0	0	0	53	50	46	0	34	12	0	0	0	0	0	0	0	141
Bacteria	Proteobacteria	Alphaproteobacteria	Rhizobiales	Xanthobacteraceae	NA	0	0	0	0	0	0	0	0	0	0	0	0	0	0	0	0	0	0	0	0	0	0	0	0	0	0	0	48	0	0	0	0	0	0	0	0	143	95	155
Bacteria	Firmicutes	Clostridia	Oscillospirales	[Eubacterium] coprostanoligenes group	NA	0	0	0	0	0	0	0	0	0	0	0	0	13	0	0	0	0	0	0	0	0	0	0	0	0	0	0	0	0	0	13	56	0	0	0	0	0	359	0
Bacteria	Proteobacteria	Alphaproteobacteria	Rhizobiales	Rhizobiaceae	Shinella	0	204	0	0	28	0	79	0	0	0	0	0	68	0	0	0	0	0	61	0	0	0	0	0	0	0	0	0	0	0	0	0	0	0	0	0	0	0	0
Bacteria	Proteobacteria	Gammaproteobacteria	Xanthomonadales	Xanthomonadaceae	Lysobacter	0	11	0	157	0	0	0	0	0	0	0	0	0	0	0	0	0	0	0	13	0	0	0	88	0	0	0	0	8	0	0	0	0	0	0	10	69	84	0
Bacteria	Proteobacteria	Gammaproteobacteria	Burkholderiales	Methylophilaceae	NA	0	0	42	0	0	0	5	30	68	0	0	0	26	5	0	0	0	0	0	0	0	0	28	0	0	0	0	0	0	17	0	31	0	0	107	0	0	81	0
Bacteria	Firmicutes	Clostridia	Lachnospirales	Defluviitaleaceae	Defluviitaleaceae UCG-011	0	0	0	0	0	0	58	0	0	0	0	0	0	0	0	0	0	0	0	0	0	0	0	0	0	0	73	0	0	0	43	74	0	0	0	0	0	0	192
Bacteria	Firmicutes	Bacilli	Bacillales	Bacillaceae	Anoxybacillus	0	0	0	0	0	0	0	0	0	0	0	439	0	0	0	0	0	0	0	0	0	0	0	0	0	0	0	0	0	0	0	0	0	0	0	0	0	0	0
Bacteria	Bacteroidota	Bacteroidia	Flavobacteriales	Flavobacteriaceae	Flavobacterium	99	0	0	0	0	0	0	0	0	0	0	0	0	20	0	0	0	0	0	0	0	0	51	0	0	0	21	69	0	20	28	130	0	0	0	0	0	0	0
Bacteria	Verrucomicrobiota	Verrucomicrobiae	Chthoniobacterales	Chthoniobacteraceae	Candidatus Udaeobacter	0	0	46	0	0	0	0	0	0	0	36	0	0	74	52	0	0	0	0	0	0	0	0	0	82	0	19	0	26	0	0	0	80	0	0	23	0	0	0
Bacteria	Chloroflexi	Chloroflexia	Thermomicrobiales	JG30-KF-CM45	NA	0	0	56	0	0	0	33	0	0	0	0	174	0	0	0	0	0	0	0	0	0	0	0	0	0	0	0	0	0	0	0	0	0	0	81	0	0	94	0
Bacteria	Actinobacteriota	Actinobacteria	Bifidobacteriales	Bifidobacteriaceae	Bifidobacterium	35	0	0	0	0	0	0	0	0	0	65	164	0	0	0	0	0	0	0	0	0	0	0	0	0	0	12	0	0	20	53	0	0	0	0	0	0	0	88
Bacteria	Spirochaetota	Spirochaetia	Spirochaetales	Spirochaetaceae	Treponema	0	0	0	0	0	0	0	0	437	0	0	0	0	0	0	0	0	0	0	0	0	0	0	0	0	0	0	0	0	0	0	0	0	0	0	0	0	0	0
Bacteria	Acidobacteriota	Vicinamibacteria	Vicinamibacterales	NA	NA	0	0	0	43	0	0	25	0	0	0	0	210	0	0	31	0	0	0	0	0	0	0	0	55	0	0	53	0	0	0	0	0	0	0	0	19	0	0	0
Bacteria	Acidobacteriota	Vicinamibacteria	Vicinamibacterales	Vicinamibacteraceae	NA	0	0	0	0	0	0	0	0	178	0	69	0	0	0	0	0	0	0	0	0	0	0	0	0	65	0	0	0	0	0	0	0	0	0	0	0	124	0	0
Bacteria	Fusobacteriota	Fusobacteriia	Fusobacteriales	Leptotrichiaceae	Leptotrichia	0	0	0	0	0	60	0	0	0	0	0	0	0	0	0	0	0	108	0	0	0	0	0	0	0	0	0	0	0	0	0	0	0	0	0	0	0	267	0
Bacteria	Firmicutes	Clostridia	Oscillospirales	Oscillospiraceae	Oscillibacter	0	0	0	0	0	8	0	0	0	27	0	0	0	28	11	0	0	0	0	0	0	0	33	0	149	0	12	0	21	0	0	0	0	106	0	40	0	0	0
Bacteria	Actinobacteriota	Actinobacteria	Micrococcales	Microbacteriaceae	Galbitalea	0	0	0	0	0	0	0	0	0	64	0	0	7	0	0	0	0	0	0	0	0	0	0	0	0	56	22	0	0	0	0	39	0	49	82	0	0	0	116
Bacteria	Actinobacteriota	Actinobacteria	Micrococcales	Promicromonosporaceae	Cellulosimicrobium	0	0	0	0	0	0	0	0	0	0	0	435	0	0	0	0	0	0	0	0	0	0	0	0	0	0	0	0	0	0	0	0	0	0	0	0	0	0	0
Bacteria	Patescibacteria	Saccharimonadia	Saccharimonadales	NA	NA	0	0	0	0	0	0	0	0	0	0	0	0	0	0	22	0	0	0	152	95	0	0	0	0	0	0	23	0	39	18	24	0	0	0	0	62	0	0	0
Bacteria	Bacteroidota	Bacteroidia	Chitinophagales	Chitinophagaceae	Terrimonas	0	0	0	0	0	0	0	0	0	0	0	0	0	0	0	0	0	0	0	0	0	0	0	0	0	0	15	58	0	7	41	0	0	0	0	0	313	0	0
Bacteria	Actinobacteriota	Actinobacteria	Corynebacteriales	Mycobacteriaceae	Mycobacterium	0	0	0	0	40	0	0	0	0	0	0	0	0	0	20	0	0	9	0	0	106	0	0	0	0	55	0	0	53	0	0	0	0	124	0	26	0	0	0
Bacteria	Proteobacteria	Gammaproteobacteria	Xanthomonadales	Xanthomonadaceae	Arenimonas	0	0	0	0	0	0	0	30	0	0	0	0	0	0	0	0	0	0	0	0	0	0	0	84	0	46	0	39	0	20	48	0	0	0	61	0	0	0	105
Bacteria	Bacteroidota	Bacteroidia	Bacteroidales	Bacteroidales Incertae Sedis	Phocaeicola	0	0	0	0	0	0	98	0	0	136	0	0	0	0	0	0	0	0	0	0	0	119	52	0	0	0	0	27	0	0	0	0	0	0	0	0	0	0	0
Bacteria	Proteobacteria	Gammaproteobacteria	Pseudomonadales	Moraxellaceae	Acinetobacter	21	0	0	35	0	12	0	0	0	0	0	89	0	30	29	0	0	0	0	45	0	0	0	18	36	0	10	43	0	0	0	0	0	0	0	33	0	30	0
Bacteria	Cyanobacteria	Sericytochromatia	NA	NA	NA	0	59	0	0	0	0	0	0	0	0	0	0	0	52	37	0	0	0	0	0	0	0	0	0	0	0	0	122	73	29	0	0	0	0	0	59	0	0	0
Bacteria	Actinobacteriota	Acidimicrobiia	IMCC26256	NA	NA	0	0	41	0	0	28	0	0	0	0	0	0	0	0	0	0	0	0	0	0	0	0	0	81	72	0	0	0	20	0	14	0	0	0	157	0	18	0	0
Bacteria	Proteobacteria	Gammaproteobacteria	Burkholderiales	Comamonadaceae	Tepidimonas	0	0	0	26	0	0	0	0	0	0	8	294	0	0	0	0	0	102	0	0	0	0	0	0	0	0	0	0	0	0	0	0	0	0	0	0	0	0	0
Bacteria	Firmicutes	Clostridia	Lachnospirales	Lachnospiraceae	NA	0	0	0	0	0	0	0	0	0	0	99	0	0	0	0	0	0	0	0	0	0	0	0	0	0	0	0	0	0	0	0	0	0	0	331	0	0	0	0
Bacteria	Fusobacteriota	Fusobacteriia	Fusobacteriales	Leptotrichiaceae	Leptotrichia	95	0	0	0	0	0	0	0	0	69	105	0	0	0	0	0	0	0	0	0	0	63	0	0	97	0	0	0	0	0	0	0	0	0	0	0	0	0	0
Bacteria	NA	NA	NA	NA	NA	69	0	0	0	0	0	0	0	0	0	0	0	0	0	0	0	0	0	0	0	0	0	0	0	0	0	0	0	0	47	77	23	0	0	0	0	0	0	213
Bacteria	Firmicutes	Bacilli	Bacillales	Bacillaceae	Bacillus	0	0	0	0	0	36	0	0	0	0	0	0	0	140	63	0	0	0	0	0	0	0	0	0	0	101	0	0	0	0	0	0	89	0	0	0	0	0	0
Bacteria	Gemmatimonadota	Gemmatimonadetes	Gemmatimonadales	Gemmatimonadaceae	NA	0	0	0	0	0	0	0	0	0	0	36	0	0	0	0	0	0	0	0	0	0	83	35	0	131	0	0	0	0	13	0	49	0	0	82	0	0	0	0
Bacteria	Patescibacteria	Saccharimonadia	Saccharimonadales	Saccharimonadaceae	Candidatus Saccharimonas	0	0	22	0	0	0	0	0	0	0	0	0	0	0	0	0	0	0	46	0	0	0	24	0	0	27	0	55	0	20	74	0	0	0	63	0	0	0	98
Bacteria	Fusobacteriota	Fusobacteriia	Fusobacteriales	Leptotrichiaceae	Leptotrichia	0	0	0	0	0	0	0	101	0	0	0	0	0	0	26	0	0	0	0	0	0	0	29	0	0	0	0	32	0	0	0	75	0	166	0	0	0	0	0
Bacteria	Chloroflexi	OLB14	NA	NA	NA	0	0	0	0	0	0	0	33	0	0	0	0	0	0	17	0	0	0	0	0	0	0	0	0	0	24	26	42	0	0	86	0	0	0	0	44	0	0	157
Bacteria	Planctomycetota	Planctomycetes	Pirellulales	Pirellulaceae	Pirellula	0	0	0	0	0	0	0	0	429	0	0	0	0	0	0	0	0	0	0	0	0	0	0	0	0	0	0	0	0	0	0	0	0	0	0	0	0	0	0
Bacteria	Bacteroidota	Bacteroidia	Bacteroidales	Rikenellaceae	Alistipes	0	0	0	0	0	0	0	0	0	55	0	0	0	119	0	0	0	0	0	0	0	0	0	0	0	0	0	0	0	0	0	0	0	0	254	0	0	0	0
Bacteria	Firmicutes	Clostridia	Oscillospirales	Ruminococcaceae	[Eubacterium] siraeum group	0	0	0	0	0	0	0	0	0	0	232	0	0	0	0	0	0	0	0	0	0	0	0	54	64	0	0	46	0	0	32	0	0	0	0	0	0	0	0
Bacteria	Proteobacteria	Gammaproteobacteria	Gammaproteobacteria Incertae Sedis	Unknown Family	NA	0	0	0	0	0	0	0	49	0	0	0	0	0	0	0	0	27	0	0	0	0	20	83	0	0	0	109	21	46	29	44	0	0	0	0	0	0	0	0
Bacteria	Actinobacteriota	Coriobacteriia	OPB41	NA	NA	0	0	0	0	0	0	0	0	0	0	0	0	0	6	0	0	0	0	0	0	0	0	0	0	0	0	54	0	0	8	58	0	0	0	0	0	0	127	175
Bacteria	Proteobacteria	Gammaproteobacteria	Enterobacterales	Enterobacteriaceae	Plesiomonas	0	0	0	0	0	0	0	0	0	0	0	0	0	0	0	427	0	0	0	0	0	0	0	0	0	0	0	0	0	0	0	0	0	0	0	0	0	0	0
Bacteria	Bacteroidota	Bacteroidia	Bacteroidales	Rikenellaceae	Alistipes	39	0	0	0	0	0	0	0	327	0	0	0	0	0	0	0	0	0	60	0	0	0	0	0	0	0	0	0	0	0	0	0	0	0	0	0	0	0	0
Bacteria	Bacteroidota	Bacteroidia	Flavobacteriales	Flavobacteriaceae	Flavobacterium	0	0	0	0	0	34	0	0	0	84	0	0	0	0	8	0	0	0	0	0	0	69	0	0	0	0	25	0	0	31	21	0	0	0	0	62	0	0	91
Bacteria	Planctomycetota	Planctomycetes	Planctomycetales	Schlesneriaceae	Planctopirus	0	0	0	0	0	16	0	0	0	0	0	155	7	50	0	0	0	0	0	0	0	0	9	0	0	0	0	0	0	0	0	0	33	155	0	0	0	0	0
Bacteria	Proteobacteria	Gammaproteobacteria	Pseudomonadales	Moraxellaceae	Acinetobacter	0	0	0	0	0	0	0	0	425	0	0	0	0	0	0	0	0	0	0	0	0	0	0	0	0	0	0	0	0	0	0	0	0	0	0	0	0	0	0
Bacteria	Actinobacteriota	Coriobacteriia	Coriobacteriales	Atopobiaceae	Atopobium	0	0	0	0	0	0	0	0	0	0	15	0	0	0	0	0	0	0	0	0	0	0	26	74	0	0	41	0	0	11	0	0	0	0	0	0	84	173	0
Bacteria	Proteobacteria	Gammaproteobacteria	Pseudomonadales	Moraxellaceae	Acinetobacter	0	0	0	0	0	0	0	0	0	0	0	424	0	0	0	0	0	0	0	0	0	0	0	0	0	0	0	0	0	0	0	0	0	0	0	0	0	0	0
Bacteria	Planctomycetota	Planctomycetes	Planctomycetales	Schlesneriaceae	Planctopirus	0	0	0	0	0	0	0	0	0	0	0	0	0	0	0	0	0	0	0	0	0	0	0	0	0	0	0	0	0	0	0	0	0	424	0	0	0	0	0
Bacteria	Campilobacterota	Campylobacteria	Campylobacterales	Campylobacteraceae	Campylobacter	0	0	0	0	0	20	0	0	0	0	0	0	0	0	10	0	0	0	0	0	0	36	0	0	0	65	0	106	0	0	0	0	0	0	0	0	186	0	0
Bacteria	Verrucomicrobiota	Verrucomicrobiae	Chthoniobacterales	Chthoniobacteraceae	Candidatus Udaeobacter	0	0	44	0	0	0	0	0	0	0	0	0	0	32	0	168	0	0	0	0	0	0	0	0	56	29	0	21	0	0	0	0	0	0	0	0	73	0	0
Bacteria	Campilobacterota	Campylobacteria	Campylobacterales	Campylobacteraceae	Campylobacter	0	0	173	0	0	0	0	0	0	0	0	0	0	126	0	0	0	0	0	0	0	0	0	0	0	0	0	0	0	0	0	0	124	0	0	0	0	0	0
Bacteria	Acidobacteriota	Vicinamibacteria	Vicinamibacterales	NA	NA	0	0	0	0	0	0	0	0	0	0	0	0	0	0	13	0	0	0	0	0	0	0	0	0	0	33	0	0	0	14	0	0	0	0	0	16	0	347	0
Bacteria	Myxococcota	Polyangia	Haliangiales	Haliangiaceae	Haliangium	0	0	37	0	0	0	0	0	0	0	0	0	0	0	0	0	0	0	0	0	0	0	0	0	117	58	46	0	0	0	0	0	0	0	0	0	0	0	164
Bacteria	Actinobacteriota	Thermoleophilia	Solirubrobacterales	67-14	NA	0	0	15	26	0	15	0	0	0	0	0	0	0	0	0	0	0	0	49	0	0	0	0	0	0	0	38	0	15	16	17	0	0	0	0	18	0	165	47
Bacteria	Proteobacteria	Alphaproteobacteria	Rhodobacterales	Rhodobacteraceae	Rhodobaculum	0	0	0	0	0	0	0	87	0	0	0	0	14	0	0	0	0	0	0	0	0	0	0	0	0	0	24	0	0	14	124	0	0	0	0	0	0	0	158
Bacteria	Proteobacteria	Gammaproteobacteria	Pseudomonadales	Moraxellaceae	Acinetobacter	0	0	0	21	0	0	0	0	107	0	0	0	0	52	0	0	0	0	0	0	0	0	0	6	37	0	0	0	0	0	0	0	0	0	48	0	19	130	0
Bacteria	Proteobacteria	Alphaproteobacteria	Sphingomonadales	Sphingomonadaceae	Sphingomonas	0	0	0	0	0	0	73	0	0	0	0	248	0	0	0	0	0	0	0	0	0	0	58	0	0	0	0	41	0	0	0	0	0	0	0	0	0	0	0
Bacteria	Proteobacteria	Gammaproteobacteria	Pseudomonadales	Moraxellaceae	Acinetobacter	0	0	223	0	0	0	0	0	0	0	0	0	0	0	0	0	0	0	0	197	0	0	0	0	0	0	0	0	0	0	0	0	0	0	0	0	0	0	0
Bacteria	Firmicutes	Bacilli	Alicyclobacillales	Alicyclobacillaceae	Tumebacillus	0	0	0	0	0	0	0	63	0	0	0	0	0	0	0	0	0	0	0	59	0	0	0	0	0	15	14	0	0	45	9	34	0	0	0	0	0	84	97
Bacteria	Bacteroidota	Bacteroidia	Bacteroidales	Tannerellaceae	Tannerella	0	0	0	0	0	0	0	0	0	0	0	0	0	0	0	0	0	0	0	0	0	0	0	0	0	36	21	0	0	0	0	0	0	0	201	0	162	0	0
Bacteria	Proteobacteria	Alphaproteobacteria	Sphingomonadales	Sphingomonadaceae	Sphingomonas	0	0	0	0	0	0	0	0	0	65	0	0	0	0	0	0	0	0	0	0	0	0	0	0	0	45	0	0	0	56	0	0	0	0	50	0	0	0	203
Bacteria	Acidobacteriota	Acidobacteriae	Acidobacteriales	NA	NA	0	0	0	0	0	0	0	0	0	35	0	0	0	0	0	0	45	0	0	0	0	0	39	0	67	0	0	0	0	0	0	0	0	100	133	0	0	0	0
Bacteria	Actinobacteriota	Actinobacteria	Frankiales	Sporichthyaceae	NA	0	0	0	0	0	0	0	0	0	0	0	0	0	0	0	0	0	0	0	0	0	111	0	73	47	0	0	49	0	0	0	0	0	0	139	0	0	0	0
Bacteria	Proteobacteria	Gammaproteobacteria	Burkholderiales	Comamonadaceae	Pelomonas	0	0	0	0	0	11	0	53	125	0	0	0	0	30	0	1	0	37	0	57	0	51	0	0	30	0	0	0	0	0	0	0	23	0	0	0	0	0	0
Bacteria	Actinobacteriota	Actinobacteria	Streptomycetales	Streptomycetaceae	Streptomyces	0	0	0	0	0	0	0	0	0	0	0	0	0	0	0	0	0	0	0	0	21	0	0	99	0	27	75	0	0	30	20	0	0	0	0	0	34	0	111
Bacteria	Proteobacteria	Alphaproteobacteria	Rhodobacterales	Rhodobacteraceae	Tabrizicola	0	0	0	0	0	0	0	0	0	0	0	0	0	0	0	417	0	0	0	0	0	0	0	0	0	0	0	0	0	0	0	0	0	0	0	0	0	0	0
Bacteria	Actinobacteriota	Actinobacteria	Frankiales	Acidothermaceae	Acidothermus	0	0	0	0	0	0	0	0	417	0	0	0	0	0	0	0	0	0	0	0	0	0	0	0	0	0	0	0	0	0	0	0	0	0	0	0	0	0	0
Bacteria	Proteobacteria	Alphaproteobacteria	Rhizobiales	NA	NA	0	0	0	0	0	0	0	0	417	0	0	0	0	0	0	0	0	0	0	0	0	0	0	0	0	0	0	0	0	0	0	0	0	0	0	0	0	0	0
Bacteria	NA	NA	NA	NA	NA	0	0	18	0	18	0	0	0	27	32	17	0	0	0	0	162	0	99	0	0	0	0	0	0	0	0	0	0	0	0	0	0	0	33	10	0	0	0	0
Bacteria	Bacteroidota	Bacteroidia	Bacteroidales	Muribaculaceae	NA	0	0	0	0	0	0	0	0	0	0	23	68	0	0	0	0	0	0	0	13	0	0	0	85	47	0	0	0	0	27	0	0	0	0	0	0	152	0	0
Bacteria	Verrucomicrobiota	Verrucomicrobiae	Chthoniobacterales	Chthoniobacteraceae	Candidatus Udaeobacter	0	0	0	0	0	0	0	52	0	0	0	0	25	138	73	0	0	0	0	44	0	0	0	0	0	0	0	0	0	0	0	0	83	0	0	0	0	0	0
Bacteria	Bacteroidota	Bacteroidia	Sphingobacteriales	env.OPS 17	NA	0	0	0	0	0	0	0	0	0	0	0	0	28	0	12	0	0	0	0	0	0	0	0	0	183	0	0	98	0	0	0	94	0	0	0	0	0	0	0
Bacteria	Elusimicrobiota	Lineage IIa	NA	NA	NA	0	0	0	0	0	0	0	0	0	0	0	0	0	0	24	0	0	0	0	0	0	0	0	0	0	0	7	0	0	9	0	23	0	0	0	67	0	285	0
Bacteria	Actinobacteriota	Actinobacteria	Micrococcales	Micrococcaceae	Arthrobacter	0	0	0	0	0	0	0	0	414	0	0	0	0	0	0	0	0	0	0	0	0	0	0	0	0	0	0	0	0	0	0	0	0	0	0	0	0	0	0
Bacteria	Actinobacteriota	Acidimicrobiia	Microtrichales	Ilumatobacteraceae	Ilumatobacter	72	0	0	0	0	0	0	0	0	0	0	0	0	0	0	0	0	0	0	0	0	0	0	64	150	0	27	0	0	0	0	0	0	0	0	0	0	100	0
Bacteria	Gemmatimonadota	Gemmatimonadetes	Gemmatimonadales	Gemmatimonadaceae	NA	0	0	0	0	0	0	0	0	0	0	0	0	0	0	0	0	0	0	30	0	0	41	0	54	33	55	0	0	0	15	0	36	0	0	0	0	0	73	76
Bacteria	Proteobacteria	Alphaproteobacteria	NA	NA	NA	0	0	0	0	0	0	0	43	0	0	0	0	0	0	0	0	0	101	0	0	0	0	0	0	45	0	10	20	0	0	17	0	0	0	0	0	0	176	0
Bacteria	Bacteroidota	Bacteroidia	Bacteroidales	Tannerellaceae	Tannerella	0	0	66	0	0	0	0	0	0	0	0	0	0	226	0	0	0	0	0	0	0	0	0	0	0	0	0	0	0	0	0	0	119	0	0	0	0	0	0
Bacteria	Proteobacteria	Alphaproteobacteria	Rhizobiales	Rhizobiales Incertae Sedis	Phreatobacter	0	0	0	68	103	0	0	0	0	0	74	0	0	5	0	0	83	41	0	0	15	0	15	0	0	0	0	0	0	6	0	0	0	0	0	0	0	0	0
Bacteria	Proteobacteria	Alphaproteobacteria	Acetobacterales	Acetobacteraceae	NA	0	0	0	0	0	21	0	0	0	0	0	0	0	49	29	0	0	0	0	0	0	0	0	48	100	0	0	67	0	0	37	0	59	0	0	0	0	0	0
Bacteria	Proteobacteria	Alphaproteobacteria	Rhizobiales	Xanthobacteraceae	Bradyrhizobium	0	0	0	0	0	0	0	0	0	0	0	0	0	0	0	0	0	0	0	0	0	0	0	0	0	0	0	0	0	0	0	0	0	0	158	0	252	0	0
Bacteria	Verrucomicrobiota	Chlamydiae	Chlamydiales	cvE6	NA	0	0	0	0	0	0	0	0	0	0	0	0	0	0	0	409	0	0	0	0	0	0	0	0	0	0	0	0	0	0	0	0	0	0	0	0	0	0	0
Bacteria	Proteobacteria	Alphaproteobacteria	Rhizobiales	Beijerinckiaceae	Bosea	0	0	0	0	0	0	0	0	0	0	0	0	0	171	0	0	0	0	0	110	0	0	0	0	0	0	0	0	0	0	0	0	127	0	0	0	0	0	0
Bacteria	Bacteroidota	Bacteroidia	Bacteroidales	Marinilabiliaceae	NA	0	0	0	0	0	0	0	0	0	0	0	0	0	0	0	408	0	0	0	0	0	0	0	0	0	0	0	0	0	0	0	0	0	0	0	0	0	0	0
Bacteria	Acidobacteriota	Vicinamibacteria	Vicinamibacterales	Vicinamibacteraceae	NA	0	0	0	0	0	0	0	0	0	0	0	0	0	0	0	0	0	0	0	0	0	0	0	0	0	0	0	18	14	0	0	0	0	0	115	0	76	185	0
Bacteria	Chloroflexi	TK10	NA	NA	NA	0	0	0	0	0	0	0	0	0	25	0	0	0	0	0	0	0	0	0	0	0	10	0	0	61	9	0	0	0	36	49	91	0	0	39	0	0	0	87
Bacteria	Actinobacteriota	Thermoleophilia	Gaiellales	NA	NA	0	0	0	111	0	0	0	0	0	0	0	0	0	0	0	0	0	0	0	48	0	68	0	86	0	49	0	0	0	29	15	0	0	0	0	0	0	0	0
Bacteria	Bacteroidota	Bacteroidia	Chitinophagales	Chitinophagaceae	Terrimonas	0	0	0	0	0	0	0	0	0	0	0	0	0	0	10	0	0	0	0	53	55	0	0	120	0	29	24	43	0	27	0	0	0	0	0	45	0	0	0
Bacteria	Bacteroidota	Bacteroidia	Chitinophagales	Chitinophagaceae	NA	0	0	0	0	0	0	0	0	0	0	0	0	0	0	0	113	0	0	0	0	0	0	0	0	0	17	8	0	0	0	92	0	0	0	0	0	0	0	176
Bacteria	Actinobacteriota	Actinobacteria	Kineosporiales	Kineosporiaceae	NA	0	0	11	0	0	0	0	56	0	0	0	0	8	121	35	0	0	0	0	0	0	43	0	0	0	9	20	0	0	5	0	0	78	0	0	20	0	0	0
Bacteria	Firmicutes	Bacilli	Erysipelotrichales	Erysipelotrichaceae	Turicibacter	0	0	0	0	0	10	0	0	0	0	0	0	0	0	0	0	0	0	0	97	0	0	0	0	0	0	0	0	0	0	0	0	0	0	0	0	0	298	0
Bacteria	Bacteroidota	Bacteroidia	Bacteroidales	Rikenellaceae	Alistipes	96	0	0	0	0	0	0	0	0	0	0	0	0	0	10	0	0	0	0	0	0	209	0	0	0	21	0	0	39	0	0	0	0	0	0	29	0	0	0
Bacteria	Actinobacteriota	Thermoleophilia	Gaiellales	Gaiellaceae	Gaiella	0	0	0	0	0	0	24	0	0	0	54	0	0	0	0	0	0	0	0	0	0	0	0	92	0	26	24	0	0	0	23	24	0	0	117	0	19	1	0
Bacteria	Actinobacteriota	Actinobacteria	Kineosporiales	Kineosporiaceae	Quadrisphaera	0	0	0	0	0	0	0	0	175	0	0	65	0	0	0	0	0	34	0	0	0	0	0	0	77	0	0	53	0	0	0	0	0	0	0	0	0	0	0
Bacteria	Firmicutes	Negativicutes	Veillonellales-Selenomonadales	Veillonellaceae	Anaeroglobus	81	0	0	0	0	0	0	0	185	0	0	0	0	49	0	0	0	0	0	0	0	0	41	0	0	0	47	0	0	0	0	0	0	0	0	0	0	0	0
Bacteria	Firmicutes	Clostridia	Lachnospirales	Lachnospiraceae	Blautia	0	0	0	80	0	0	0	0	0	0	0	0	0	0	0	0	0	0	0	0	0	0	0	0	0	32	108	23	0	16	35	0	0	0	0	0	0	0	109
Bacteria	Firmicutes	Clostridia	Lachnospirales	Lachnospiraceae	Johnsonella	0	0	0	0	0	0	0	0	0	0	0	0	0	42	0	0	0	0	0	0	0	0	0	83	61	23	0	82	0	0	13	0	0	0	0	0	0	0	99
Bacteria	Acidobacteriota	Acidobacteriae	Bryobacterales	Bryobacteraceae	Bryobacter	0	0	48	0	0	0	0	0	0	0	0	0	0	0	23	0	59	0	0	0	0	0	0	0	0	43	58	0	0	29	0	0	0	0	0	0	0	0	142
Bacteria	Firmicutes	Bacilli	Staphylococcales	Staphylococcaceae	Staphylococcus	0	0	0	0	0	0	0	0	0	0	0	0	0	0	0	0	0	0	0	0	0	0	13	0	51	0	0	75	0	0	0	0	0	0	140	0	0	123	0
Bacteria	Acidobacteriota	Vicinamibacteria	Subgroup 17	NA	NA	44	19	0	41	0	10	0	0	0	0	0	0	0	0	0	0	0	0	0	0	0	0	0	0	0	46	47	52	24	34	0	0	0	0	0	45	0	0	39
Bacteria	Proteobacteria	Gammaproteobacteria	Burkholderiales	Nitrosomonadaceae	GOUTA6	0	0	0	0	0	0	0	0	0	0	0	114	10	0	0	0	0	0	97	0	0	0	0	47	41	0	0	0	0	13	0	0	0	0	27	0	0	0	52
Bacteria	Firmicutes	Clostridia	Peptostreptococcales-Tissierellales	Anaerovoracaceae	[Eubacterium] saphenum group	0	0	0	0	0	0	0	0	0	0	0	0	0	0	0	0	0	0	0	163	0	97	0	0	0	0	33	0	31	0	6	0	0	0	0	71	0	0	0
Bacteria	Bacteroidota	Bacteroidia	Chitinophagales	Chitinophagaceae	NA	0	0	0	125	0	0	0	0	0	0	0	0	0	0	0	0	0	0	0	275	0	0	0	0	0	0	0	0	0	0	0	0	0	0	0	0	0	0	0
Bacteria	Firmicutes	Bacilli	Bacillales	Planococcaceae	Sporosarcina	0	0	0	0	0	27	0	0	0	0	0	0	0	0	0	0	0	0	0	77	0	0	0	0	208	0	0	47	0	0	0	41	0	0	0	0	0	0	0
Bacteria	Proteobacteria	Alphaproteobacteria	Rhizobiales	Hyphomicrobiaceae	Pedomicrobium	0	0	31	0	0	0	0	0	0	0	0	0	0	0	0	0	0	0	120	96	0	51	0	0	0	0	0	0	12	0	50	0	0	0	0	40	0	0	0
Bacteria	Fusobacteriota	Fusobacteriia	Fusobacteriales	Leptotrichiaceae	Leptotrichia	0	0	0	102	0	0	0	0	0	0	0	0	0	0	0	0	0	0	0	0	0	0	0	171	0	28	0	0	0	9	18	0	0	71	0	0	0	0	0
Bacteria	Bacteroidota	Bacteroidia	Bacteroidales	Rikenellaceae	Alistipes	0	0	0	0	0	0	0	0	0	0	0	0	0	0	0	399	0	0	0	0	0	0	0	0	0	0	0	0	0	0	0	0	0	0	0	0	0	0	0
Bacteria	Proteobacteria	Gammaproteobacteria	Burkholderiales	Oxalobacteraceae	Massilia	0	0	121	0	0	0	0	0	0	0	0	0	0	17	0	0	0	0	0	0	0	0	22	0	0	0	0	0	0	10	0	18	0	118	93	0	0	0	0
Bacteria	Myxococcota	Polyangia	Polyangiales	Phaselicystidaceae	Phaselicystis	0	0	0	0	0	0	0	47	0	0	0	0	0	80	63	0	0	0	0	89	0	0	49	0	0	0	20	0	0	0	0	0	50	0	0	0	0	0	0
Bacteria	Bacteroidota	Bacteroidia	Flavobacteriales	Flavobacteriaceae	Flavobacterium	0	0	0	0	0	0	0	0	0	0	0	0	0	0	0	0	0	0	0	0	0	0	0	148	0	0	30	0	0	0	46	0	0	0	0	0	174	0	0
Bacteria	Verrucomicrobiota	Verrucomicrobiae	Pedosphaerales	Pedosphaeraceae	ADurb.Bin063-1	0	0	0	0	0	0	0	0	0	0	0	0	0	0	0	0	0	0	0	0	0	0	0	0	42	0	24	0	0	52	0	0	0	0	132	0	0	0	148
Bacteria	Firmicutes	Negativicutes	Veillonellales-Selenomonadales	Selenomonadaceae	Centipeda	0	0	0	111	0	0	0	0	0	0	0	0	0	0	22	0	0	0	0	0	0	0	0	52	0	48	57	70	0	0	0	0	0	0	0	37	0	0	0
Bacteria	Proteobacteria	Alphaproteobacteria	Rhodobacterales	Rhodobacteraceae	Tabrizicola	0	0	0	0	0	0	0	0	0	0	0	0	0	0	0	397	0	0	0	0	0	0	0	0	0	0	0	0	0	0	0	0	0	0	0	0	0	0	0
Bacteria	Bacteroidota	Bacteroidia	Bacteroidales	Bacteroidaceae	Bacteroides	136	0	0	0	0	0	48	0	0	0	0	151	0	60	0	0	0	0	0	0	0	0	0	0	0	0	0	0	0	0	0	0	0	0	0	0	0	0	0
Bacteria	Bacteroidota	Bacteroidia	Bacteroidales	Tannerellaceae	Parabacteroides	0	0	0	0	0	0	0	0	0	0	0	85	0	0	0	0	0	0	0	59	0	0	0	0	0	0	0	0	0	0	0	0	0	0	97	0	0	154	0
Bacteria	Firmicutes	Clostridia	Hungateiclostridiaceae	Ruminiclostridium	NA	0	0	75	0	0	0	0	0	0	0	0	0	0	0	0	0	0	0	0	0	0	0	0	0	136	0	0	0	0	18	83	0	0	0	0	0	0	0	83
Bacteria	Proteobacteria	Gammaproteobacteria	Burkholderiales	Oxalobacteraceae	Massilia	82	0	38	0	0	0	0	0	0	0	0	0	0	0	0	0	0	0	0	0	0	0	0	0	0	78	0	0	0	0	53	0	0	0	0	0	0	0	143
Bacteria	Proteobacteria	Gammaproteobacteria	Burkholderiales	Alcaligenaceae	Achromobacter	0	21	0	0	0	0	0	0	0	0	0	47	0	0	26	0	0	0	0	0	0	52	0	0	0	54	0	0	0	0	56	0	0	0	0	88	50	0	0
Bacteria	Patescibacteria	Saccharimonadia	Saccharimonadales	LWQ8	NA	0	0	0	70	0	0	0	0	0	99	0	0	0	0	56	0	0	0	0	0	0	0	0	0	0	0	22	56	0	0	42	0	0	0	0	49	0	0	0
Bacteria	Gemmatimonadota	Gemmatimonadetes	Gemmatimonadales	Gemmatimonadaceae	Gemmatimonas	0	0	0	0	0	0	0	0	0	65	0	0	0	12	9	0	0	0	0	0	0	57	0	0	0	0	0	76	12	0	0	53	0	80	0	30	0	0	0
Bacteria	Firmicutes	Clostridia	Peptostreptococcales-Tissierellales	Peptostreptococcaceae	Romboutsia	99	0	0	0	0	0	60	0	0	0	0	0	0	0	0	0	0	0	0	0	0	0	0	0	0	0	0	49	0	6	21	0	0	0	0	0	158	0	0
Bacteria	Firmicutes	Clostridia	Clostridiales	Oxobacteraceae	Oxobacter	0	0	45	0	0	0	0	0	0	50	0	0	0	0	0	0	0	0	0	0	0	0	0	0	0	56	14	0	0	24	67	0	0	0	0	0	0	0	137
Bacteria	Planctomycetota	Planctomycetes	Pirellulales	Pirellulaceae	Pirellula	0	0	0	0	0	0	0	0	0	0	0	0	0	0	0	393	0	0	0	0	0	0	0	0	0	0	0	0	0	0	0	0	0	0	0	0	0	0	0
Bacteria	Actinobacteriota	Actinobacteria	Corynebacteriales	Mycobacteriaceae	Mycobacterium	0	0	44	0	0	0	0	0	0	0	0	0	0	0	0	0	0	0	0	0	0	0	0	65	0	0	10	0	0	0	89	0	0	0	0	0	117	0	68
Bacteria	Actinobacteriota	Thermoleophilia	Gaiellales	Gaiellaceae	Gaiella	0	0	0	0	0	0	0	0	0	184	0	0	0	0	0	0	0	0	0	61	0	0	0	42	0	0	0	0	0	0	0	0	0	0	0	0	105	0	0
Bacteria	Bacteroidota	Bacteroidia	Bacteroidales	Tannerellaceae	Parabacteroides	0	0	0	0	0	0	0	0	0	0	0	0	0	0	0	0	0	0	0	0	0	0	0	0	0	0	0	0	0	0	0	0	0	0	0	0	0	392	0
Bacteria	Proteobacteria	Gammaproteobacteria	Burkholderiales	SC-I-84	NA	0	0	0	0	0	0	20	57	0	0	0	0	0	0	20	0	11	0	0	0	0	0	31	0	0	31	9	0	30	12	9	47	0	0	79	35	0	0	0
Bacteria	Acidobacteriota	Vicinamibacteria	Subgroup 17	NA	NA	0	0	0	0	0	0	0	0	0	0	0	0	0	0	19	0	0	0	0	0	0	97	0	0	0	29	38	61	0	0	79	35	0	0	0	33	0	0	0
Bacteria	Spirochaetota	Spirochaetia	Spirochaetales	Spirochaetaceae	Treponema	0	0	0	0	0	0	0	0	391	0	0	0	0	0	0	0	0	0	0	0	0	0	0	0	0	0	0	0	0	0	0	0	0	0	0	0	0	0	0
Bacteria	Actinobacteriota	Thermoleophilia	Gaiellales	NA	NA	43	0	25	61	0	0	0	0	0	0	0	0	0	96	34	0	0	0	0	48	0	0	0	0	0	0	0	0	0	0	0	0	83	0	0	0	0	0	0
Bacteria	Chloroflexi	KD4-96	NA	NA	NA	0	0	0	0	0	0	0	0	0	48	0	0	0	0	31	0	0	0	0	0	0	52	0	0	0	17	34	31	0	28	35	20	0	0	62	6	26	0	0
Bacteria	Bacteroidota	Bacteroidia	Bacteroidales	Prolixibacteraceae	BSV13	0	0	0	0	0	0	0	0	0	0	0	0	0	0	0	0	0	0	0	0	0	0	0	0	0	0	0	0	0	0	0	0	0	0	0	0	0	390	0
Bacteria	Firmicutes	Bacilli	Bacillales	Planococcaceae	Caryophanon	0	0	107	0	0	0	0	56	0	0	0	0	0	89	47	0	0	0	0	0	0	0	0	0	0	0	0	0	0	0	0	0	90	0	0	0	0	0	0
Bacteria	Actinobacteriota	Actinobacteria	Streptosporangiales	Thermomonosporaceae	Actinocorallia	0	56	0	0	0	0	0	0	0	129	0	0	0	3	9	0	0	0	0	0	36	70	0	0	0	20	0	28	0	10	0	0	0	0	0	27	0	0	0
Bacteria	Firmicutes	Bacilli	Lactobacillales	Streptococcaceae	Streptococcus	0	0	0	0	0	41	0	0	0	0	121	0	0	0	0	0	0	0	0	0	0	0	0	0	107	0	0	38	0	0	0	0	0	0	0	0	80	0	0
Bacteria	Proteobacteria	Gammaproteobacteria	Pseudomonadales	Moraxellaceae	Acinetobacter	0	0	0	0	0	0	0	0	0	156	0	0	0	0	0	0	0	0	0	0	0	0	0	0	0	141	0	0	0	0	0	90	0	0	0	0	0	0	0
Bacteria	Bacteroidota	Bacteroidia	Bacteroidales	Bacteroidaceae	Bacteroides	0	0	0	0	0	0	0	0	0	0	0	0	0	0	0	0	0	0	0	0	0	0	0	0	0	0	0	0	0	0	0	0	0	0	0	0	0	387	0
Bacteria	Proteobacteria	Gammaproteobacteria	Burkholderiales	Oxalobacteraceae	Massilia	55	0	0	75	0	0	0	0	0	0	0	0	0	0	0	0	0	0	0	0	0	34	26	0	35	49	46	0	0	0	0	0	0	0	66	0	0	0	0
Bacteria	Firmicutes	Clostridia	Peptostreptococcales-Tissierellales	Peptostreptococcaceae	Paeniclostridium	0	0	0	0	0	38	64	0	0	0	0	0	0	0	0	0	0	0	0	0	0	0	0	0	0	0	0	0	0	0	0	0	0	0	0	0	0	284	0
Bacteria	Patescibacteria	Saccharimonadia	Saccharimonadales	Saccharimonadaceae	TM7a	0	0	75	0	0	0	24	0	0	0	0	0	26	6	26	0	0	0	0	0	0	0	80	0	0	0	0	102	8	16	23	0	0	0	0	0	0	0	0
Bacteria	Bacteroidota	Bacteroidia	Bacteroidales	Prevotellaceae	Prevotella	0	0	23	0	0	0	0	0	0	0	0	0	0	0	0	0	0	0	0	61	0	0	0	0	0	0	0	0	0	34	58	0	0	0	0	0	0	0	209
Bacteria	Firmicutes	Clostridia	Oscillospirales	Ruminococcaceae	Faecalibacterium	0	0	0	0	0	0	78	0	0	0	0	0	0	0	41	0	70	0	0	0	0	71	0	0	0	0	0	67	0	14	0	0	0	0	0	44	0	0	0
Bacteria	Patescibacteria	Gracilibacteria	Absconditabacteriales (SR1)	NA	NA	0	0	0	0	0	0	0	0	0	0	0	0	0	0	0	0	0	0	5	0	0	0	0	74	0	0	0	0	0	0	31	0	0	86	84	0	105	0	0
Bacteria	Bacteroidota	Bacteroidia	Cytophagales	Spirosomaceae	Flectobacillus	0	64	27	0	0	0	32	0	0	0	0	0	0	0	6	0	0	0	0	0	0	52	0	0	0	28	0	12	0	0	10	0	0	0	44	0	109	0	0
Bacteria	Bacteroidota	Bacteroidia	Flavobacteriales	Crocinitomicaceae	Fluviicola	0	0	384	0	0	0	0	0	0	0	0	0	0	0	0	0	0	0	0	0	0	0	0	0	0	0	0	0	0	0	0	0	0	0	0	0	0	0	0
Bacteria	Gemmatimonadota	Gemmatimonadetes	Gemmatimonadales	Gemmatimonadaceae	NA	0	0	18	32	0	0	0	10	0	0	0	0	12	50	45	0	0	0	0	0	0	0	0	0	65	0	25	32	16	0	0	0	55	0	0	23	0	0	0
Bacteria	Actinobacteriota	Acidimicrobiia	Microtrichales	Ilumatobacteraceae	CL500-29 marine group	0	0	0	0	0	0	0	41	0	0	0	0	0	45	30	0	0	0	0	52	14	0	22	29	0	0	0	0	0	0	0	0	46	0	0	0	104	0	0
Bacteria	Proteobacteria	Alphaproteobacteria	Rhodospirillales	NA	NA	0	0	0	0	0	0	0	0	0	0	0	0	0	0	0	0	0	0	0	0	0	0	0	0	205	0	42	22	0	0	0	0	0	0	114	0	0	0	0
Bacteria	Proteobacteria	Gammaproteobacteria	Burkholderiales	Oxalobacteraceae	Massilia	0	0	0	0	0	0	0	0	0	0	0	0	0	0	0	0	0	0	0	0	0	0	0	0	0	0	0	0	0	26	0	0	0	0	0	0	0	269	88
Bacteria	Acidobacteriota	Subgroup 5	NA	NA	NA	23	59	0	0	0	0	0	0	0	0	0	0	0	0	0	0	0	0	0	0	0	0	0	0	0	65	38	0	0	40	55	13	0	0	0	0	0	0	89
Bacteria	Verrucomicrobiota	Verrucomicrobiae	Chthoniobacterales	Chthoniobacteraceae	Candidatus Udaeobacter	0	0	0	0	28	0	0	0	0	0	0	0	0	0	0	214	0	0	0	0	0	0	0	0	45	0	0	0	0	0	0	0	0	0	0	0	95	0	0
Bacteria	Actinobacteriota	Thermoleophilia	Gaiellales	NA	NA	0	0	0	0	0	0	0	0	0	67	0	0	0	0	0	0	0	0	0	0	0	174	0	0	0	0	31	77	0	0	0	0	0	0	0	33	0	0	0
Bacteria	Bacteroidota	Bacteroidia	Bacteroidales	Prevotellaceae	Prevotella	0	0	0	0	0	0	0	0	0	0	0	0	22	0	0	0	0	0	0	0	0	0	0	0	0	0	119	0	0	0	30	70	0	0	0	0	0	0	141
Bacteria	Proteobacteria	Gammaproteobacteria	Gammaproteobacteria Incertae Sedis	Unknown Family	Acidibacter	0	0	0	0	28	0	0	0	0	0	0	0	0	0	0	0	0	201	0	0	0	0	0	0	0	0	0	0	0	0	0	0	0	152	0	0	0	0	0
Bacteria	Bacteroidota	Bacteroidia	Sphingobacteriales	KD3-93	NA	0	63	0	0	0	0	0	0	0	0	0	0	0	0	0	0	0	0	0	0	0	0	0	0	0	0	0	0	0	0	0	0	0	0	0	0	0	317	0
Bacteria	Firmicutes	Bacilli	Bacillales	Bacillaceae	Anaerobacillus	0	0	197	0	0	34	0	0	0	0	0	0	23	0	0	0	0	0	31	0	0	0	0	0	0	0	0	0	0	0	35	27	0	0	0	0	0	0	33
Bacteria	Proteobacteria	Alphaproteobacteria	Rhizobiales	Xanthobacteraceae	NA	0	0	0	0	0	0	0	0	0	0	0	119	0	0	0	0	0	0	0	31	0	0	53	0	0	74	0	0	0	22	17	64	0	0	0	0	0	0	0
Bacteria	Bacteroidota	Bacteroidia	Cytophagales	Microscillaceae	Chryseolinea	0	0	0	0	0	0	0	0	0	0	0	0	0	161	0	0	0	0	0	119	0	0	0	0	0	0	0	0	0	0	0	0	100	0	0	0	0	0	0
Bacteria	Firmicutes	Bacilli	Bacillales	Bacillaceae	Bacillus	80	0	0	107	0	0	0	0	0	0	0	0	0	0	0	0	0	0	0	0	0	67	0	0	0	42	43	0	0	0	0	0	0	0	0	40	0	0	0
Bacteria	Actinobacteriota	Thermoleophilia	Gaiellales	Gaiellaceae	Gaiella	0	0	0	0	0	0	0	0	0	0	0	0	0	0	0	0	0	67	0	0	0	29	69	0	0	0	0	33	0	0	0	0	0	0	110	0	0	0	71
Bacteria	Bacteroidota	Bacteroidia	Bacteroidales	Prevotellaceae	Prevotella	0	0	0	0	0	0	0	0	0	0	0	0	0	0	0	0	0	0	0	0	0	0	0	121	0	0	0	0	0	0	0	0	0	0	0	0	0	258	0
Bacteria	Proteobacteria	Alphaproteobacteria	Sphingomonadales	Sphingomonadaceae	Sphingomonas	0	0	0	0	0	0	0	0	379	0	0	0	0	0	0	0	0	0	0	0	0	0	0	0	0	0	0	0	0	0	0	0	0	0	0	0	0	0	0
Bacteria	Verrucomicrobiota	Verrucomicrobiae	Chthoniobacterales	Chthoniobacteraceae	Candidatus Udaeobacter	0	23	0	0	0	0	37	0	0	0	0	0	0	0	0	0	0	0	0	63	11	48	0	0	0	13	0	0	19	22	100	0	0	0	0	0	0	0	42
Bacteria	Proteobacteria	Alphaproteobacteria	Rhizobiales	Rhizobiales Incertae Sedis	Phreatobacter	0	0	0	40	58	0	0	0	0	0	0	0	0	0	0	0	244	0	22	0	0	0	0	0	0	0	14	0	0	0	0	0	0	0	0	0	0	0	0
Bacteria	Actinobacteriota	Actinobacteria	Micrococcales	Intrasporangiaceae	Terrabacter	37	0	0	0	0	0	0	0	167	0	0	60	0	0	0	0	18	0	0	0	30	0	0	0	65	0	0	0	0	0	0	0	0	0	0	0	0	0	0
Bacteria	Proteobacteria	Alphaproteobacteria	Rhizobiales	Xanthobacteraceae	NA	0	27	0	0	0	0	0	0	0	0	0	0	0	0	0	0	23	0	0	0	0	0	0	149	93	0	0	0	0	0	0	0	0	0	85	0	0	0	0
Bacteria	Proteobacteria	Gammaproteobacteria	Pseudomonadales	Moraxellaceae	Acinetobacter	0	0	0	195	0	0	0	0	0	182	0	0	0	0	0	0	0	0	0	0	0	0	0	0	0	0	0	0	0	0	0	0	0	0	0	0	0	0	0
Bacteria	Verrucomicrobiota	Verrucomicrobiae	Chthoniobacterales	Xiphinematobacteraceae	Candidatus Xiphinematobacter	0	0	0	48	0	0	0	0	0	125	0	0	0	0	0	0	0	0	0	0	0	0	0	82	0	0	0	0	0	0	0	0	0	122	0	0	0	0	0
Bacteria	Methylomirabilota	Methylomirabilia	Rokubacteriales	NA	NA	0	0	0	0	15	0	0	0	330	0	0	0	0	0	0	0	0	0	0	9	0	0	0	0	0	0	23	0	0	0	0	0	0	0	0	0	0	0	0
Bacteria	Fusobacteriota	Fusobacteriia	Fusobacteriales	Fusobacteriaceae	Cetobacterium	0	0	0	0	0	57	0	0	0	0	0	0	0	0	0	0	0	0	0	135	0	26	0	0	0	78	20	0	0	0	29	0	0	0	0	32	0	0	0
Bacteria	Firmicutes	Negativicutes	Veillonellales-Selenomonadales	Veillonellaceae	Dialister	0	0	66	0	0	0	0	0	0	0	0	0	0	0	0	0	0	0	0	0	0	0	43	0	0	0	0	0	0	0	48	0	0	0	102	0	117	0	0
Bacteria	Bacteroidota	Bacteroidia	Cytophagales	Cytophagaceae	Sporocytophaga	0	0	44	0	0	0	0	0	0	0	0	0	0	5	0	0	0	0	0	0	0	0	0	0	0	111	0	0	0	22	33	0	0	0	0	0	0	0	161
Bacteria	Firmicutes	Bacilli	Bacillales	Bacillaceae	Anaerobacillus	0	0	0	0	0	0	10	40	0	0	0	0	14	35	63	0	0	48	0	23	0	0	0	0	0	0	0	0	0	8	37	0	19	58	0	20	0	0	0
Bacteria	Acidobacteriota	Acidobacteriae	Acidobacteriales	Koribacteraceae	Candidatus Koribacter	0	0	0	0	0	0	0	0	0	0	0	0	0	132	103	0	0	0	0	0	0	0	0	0	0	0	0	0	0	0	0	0	140	0	0	0	0	0	0
Bacteria	Firmicutes	Clostridia	Clostridia UCG-014	NA	NA	0	0	0	0	0	0	27	0	0	0	0	0	0	8	6	0	0	0	0	0	0	0	0	0	0	0	45	0	0	20	0	140	0	0	0	0	128	0	0
Bacteria	Actinobacteriota	Actinobacteria	Propionibacteriales	Nocardioidaceae	Nocardioides	0	0	0	0	0	0	0	42	0	0	0	0	0	122	44	0	0	0	0	72	0	0	0	0	0	0	0	0	0	0	0	0	93	0	0	0	0	0	0
Bacteria	Acidobacteriota	Vicinamibacteria	Vicinamibacterales	NA	NA	77	0	0	0	0	42	0	0	0	0	0	0	0	0	0	0	0	0	0	0	0	0	0	0	103	0	46	75	0	0	29	0	0	0	0	0	0	0	0
Bacteria	Firmicutes	Clostridia	Lachnospirales	Lachnospiraceae	Johnsonella	0	38	0	100	0	0	0	0	0	0	0	0	0	0	0	0	0	0	0	0	0	0	0	51	0	0	0	0	0	0	0	0	0	0	183	0	0	0	0
Bacteria	Bacteroidota	Bacteroidia	Bacteroidales	Prevotellaceae	Prevotella	0	0	0	0	0	25	0	0	0	0	0	235	0	0	0	0	0	0	0	28	0	0	0	0	0	0	0	0	0	17	0	0	0	0	0	0	67	0	0
Bacteria	Bacteroidota	Bacteroidia	Bacteroidales	Tannerellaceae	Tannerella	0	0	0	0	0	0	0	0	0	0	0	372	0	0	0	0	0	0	0	0	0	0	0	0	0	0	0	0	0	0	0	0	0	0	0	0	0	0	0
Bacteria	Bacteroidota	Bacteroidia	Flavobacteriales	Crocinitomicaceae	Fluviicola	0	0	0	0	0	0	0	0	0	0	0	372	0	0	0	0	0	0	0	0	0	0	0	0	0	0	0	0	0	0	0	0	0	0	0	0	0	0	0
Bacteria	Actinobacteriota	Actinobacteria	Propionibacteriales	Nocardioidaceae	Nocardioides	0	0	0	0	0	0	0	0	0	0	0	0	0	0	0	0	50	0	0	0	0	0	0	0	232	0	0	90	0	0	0	0	0	0	0	0	0	0	0
Bacteria	Planctomycetota	Phycisphaerae	Tepidisphaerales	WD2101 soil group	NA	0	0	0	0	0	0	0	0	0	0	0	0	0	0	0	0	0	104	0	0	0	0	0	55	0	0	0	0	0	0	18	0	0	0	0	0	0	195	0
Bacteria	Bacteroidota	Bacteroidia	Bacteroidales	Tannerellaceae	Tannerella	0	0	0	0	0	0	0	0	0	0	0	0	0	0	0	0	0	0	0	0	0	0	0	0	0	0	0	0	0	0	0	0	0	0	0	0	0	372	0
Bacteria	Proteobacteria	Gammaproteobacteria	Aeromonadales	NA	NA	0	0	0	193	0	0	0	0	0	79	98	0	0	0	0	0	0	0	0	0	0	0	0	0	0	0	0	0	0	0	0	0	0	0	0	0	0	0	0
Bacteria	Firmicutes	Bacilli	Lactobacillales	NA	NA	0	0	0	0	0	0	0	0	370	0	0	0	0	0	0	0	0	0	0	0	0	0	0	0	0	0	0	0	0	0	0	0	0	0	0	0	0	0	0
Bacteria	Acidobacteriota	Blastocatellia	Blastocatellales	Blastocatellaceae	NA	72	0	0	0	0	0	0	52	0	0	0	0	0	0	0	0	0	0	0	0	0	0	0	0	0	0	37	52	0	0	0	31	0	0	0	0	0	0	125
Bacteria	Planctomycetota	Planctomycetes	Planctomycetales	Schlesneriaceae	Schlesneria	55	0	0	0	28	0	56	0	0	49	0	0	0	0	0	0	0	0	0	0	0	56	28	46	0	0	0	51	0	0	0	0	0	0	0	0	0	0	0
Bacteria	Actinobacteriota	Actinobacteria	Pseudonocardiales	Pseudonocardiaceae	Actinophytocola	53	0	0	0	0	0	0	0	0	87	0	0	0	0	0	0	0	0	0	0	0	93	0	0	0	27	25	10	0	0	25	0	0	30	0	19	0	0	0
Bacteria	Proteobacteria	Alphaproteobacteria	Rhizobiales	Rhizobiaceae	Allorhizobium-Neorhizobium-Pararhizobium-Rhizobium	0	194	21	0	0	0	0	0	0	0	0	0	0	0	0	0	0	0	0	0	0	0	28	0	0	0	0	62	0	0	35	0	0	0	0	0	29	0	0
Bacteria	Verrucomicrobiota	Verrucomicrobiae	Chthoniobacterales	Chthoniobacteraceae	Candidatus Udaeobacter	0	0	0	0	0	0	0	0	0	0	0	0	0	0	0	0	0	0	0	0	0	0	0	68	0	0	0	79	0	0	0	0	0	0	83	0	0	139	0
Bacteria	Actinobacteriota	Actinobacteria	Micromonosporales	Micromonosporaceae	Actinoplanes	0	0	0	0	0	0	0	0	0	0	0	0	0	55	0	0	0	0	0	0	0	0	0	0	0	57	24	0	0	20	53	13	29	0	0	0	0	0	118
Bacteria	Proteobacteria	Gammaproteobacteria	Pseudomonadales	Moraxellaceae	Acinetobacter	0	0	0	0	0	0	0	0	369	0	0	0	0	0	0	0	0	0	0	0	0	0	0	0	0	0	0	0	0	0	0	0	0	0	0	0	0	0	0
Bacteria	Spirochaetota	Spirochaetia	Spirochaetales	Spirochaetaceae	Borrelia	0	0	62	0	0	0	0	0	0	0	0	0	0	0	0	0	0	0	0	0	0	0	0	0	0	45	0	0	0	36	55	0	0	0	0	0	0	0	170
Bacteria	Bacteroidota	Bacteroidia	Bacteroidales	Muribaculaceae	NA	0	0	0	0	0	0	0	0	0	0	0	0	0	0	0	0	0	0	34	0	0	0	0	56	55	0	0	73	0	0	0	0	0	70	0	0	80	0	0
Bacteria	Actinobacteriota	Thermoleophilia	Solirubrobacterales	67-14	NA	0	0	29	0	0	0	0	0	0	0	0	0	12	0	24	154	0	0	0	0	0	45	0	0	0	42	31	0	0	0	0	0	0	0	0	30	0	0	0
Bacteria	Verrucomicrobiota	Verrucomicrobiae	Chthoniobacterales	Chthoniobacteraceae	Candidatus Udaeobacter	0	0	154	0	0	0	0	0	0	0	0	0	0	0	0	0	0	0	0	0	0	0	0	0	30	0	0	63	0	20	0	0	0	0	54	0	0	0	46
Bacteria	Gemmatimonadota	Gemmatimonadetes	Gemmatimonadales	Gemmatimonadaceae	NA	0	0	0	0	0	0	0	0	0	0	0	0	0	0	0	0	0	0	0	0	0	0	44	0	0	0	0	0	0	0	55	0	0	0	0	14	0	254	0
Bacteria	Verrucomicrobiota	Verrucomicrobiae	Pedosphaerales	Pedosphaeraceae	ADurb.Bin063-1	0	0	0	0	0	0	0	0	152	0	0	0	0	0	0	0	0	0	0	0	0	0	0	0	131	0	0	35	0	0	10	0	0	0	39	0	0	0	0
Bacteria	Proteobacteria	Gammaproteobacteria	Burkholderiales	Oxalobacteraceae	Massilia	62	62	0	58	0	0	0	0	0	0	0	0	13	0	0	0	0	0	0	0	0	0	0	0	0	53	0	28	0	0	0	27	0	0	0	17	45	0	0
Bacteria	Proteobacteria	Gammaproteobacteria	Xanthomonadales	Xanthomonadaceae	Lysobacter	0	0	89	0	0	0	0	0	0	0	0	0	0	153	0	0	0	0	0	74	0	0	0	49	0	0	0	0	0	0	0	0	0	0	0	0	0	0	0
Bacteria	Firmicutes	Clostridia	Peptostreptococcales-Tissierellales	Peptostreptococcaceae	Peptoanaerobacter	0	0	0	135	0	0	0	0	0	0	0	0	0	0	0	0	0	0	0	0	0	0	0	0	114	0	0	63	0	0	52	0	0	0	0	0	0	0	0
Bacteria	Actinobacteriota	Actinobacteria	Streptomycetales	Streptomycetaceae	NA	0	0	0	49	0	0	69	0	0	0	0	0	0	0	0	0	0	0	0	0	0	0	0	0	0	59	18	0	0	21	38	0	0	0	0	0	0	0	110
Bacteria	Latescibacterota	NA	NA	NA	NA	0	0	19	0	0	0	0	0	0	67	36	0	0	0	0	0	0	0	0	0	0	71	0	0	48	0	19	26	0	0	0	0	0	0	0	0	78	0	0
Bacteria	Elusimicrobiota	Lineage IIb	NA	NA	NA	0	0	270	0	0	0	0	0	0	0	0	0	0	0	0	0	0	0	0	0	0	0	24	0	0	0	0	32	0	5	33	0	0	0	0	0	0	0	0
Bacteria	Firmicutes	Bacilli	Bacillales	Bacillaceae	Bacillus	0	0	0	0	0	0	0	0	0	0	0	0	0	0	0	0	0	0	0	0	0	0	0	148	0	0	0	0	0	0	0	0	0	0	85	0	0	131	0
Bacteria	Bacteroidota	Bacteroidia	Cytophagales	Microscillaceae	NA	0	0	0	0	0	0	0	0	0	0	0	0	0	0	0	0	0	0	0	0	0	0	0	0	0	0	28	0	0	12	45	0	0	0	180	0	0	0	99
Bacteria	Planctomycetota	Phycisphaerae	Tepidisphaerales	WD2101 soil group	NA	0	0	0	0	0	0	0	0	364	0	0	0	0	0	0	0	0	0	0	0	0	0	0	0	0	0	0	0	0	0	0	0	0	0	0	0	0	0	0
Bacteria	Actinobacteriota	Thermoleophilia	Gaiellales	NA	NA	0	0	17	0	0	0	0	0	0	0	0	0	0	0	0	0	0	0	0	62	0	0	0	77	109	0	15	0	0	15	0	30	0	0	0	0	0	0	38
Bacteria	Bacteroidota	Bacteroidia	Sphingobacteriales	NS11-12 marine group	NA	0	0	0	0	0	0	0	0	363	0	0	0	0	0	0	0	0	0	0	0	0	0	0	0	0	0	0	0	0	0	0	0	0	0	0	0	0	0	0
Bacteria	Bacteroidota	Bacteroidia	Bacteroidales	Prevotellaceae	Prevotella	0	0	0	0	0	0	0	0	0	0	0	362	0	0	0	0	0	0	0	0	0	0	0	0	0	0	0	0	0	0	0	0	0	0	0	0	0	0	0
Bacteria	Proteobacteria	Alphaproteobacteria	Rhodobacterales	Rhodobacteraceae	Gemmobacter	0	0	0	0	0	0	0	0	0	0	0	362	0	0	0	0	0	0	0	0	0	0	0	0	0	0	0	0	0	0	0	0	0	0	0	0	0	0	0
Bacteria	Acidobacteriota	Holophagae	Subgroup 7	NA	NA	0	0	0	0	0	0	0	20	0	0	0	0	0	34	0	0	0	0	0	70	0	0	0	0	33	0	0	0	0	0	0	0	26	0	179	0	0	0	0
Bacteria	Campilobacterota	Campylobacteria	Campylobacterales	Campylobacteraceae	Campylobacter	0	0	51	0	0	0	0	0	0	0	0	0	0	183	0	0	0	0	0	0	0	0	0	0	0	0	0	0	0	0	0	0	128	0	0	0	0	0	0
Bacteria	Actinobacteriota	Actinobacteria	Propionibacteriales	Nocardioidaceae	Nocardioides	0	0	25	0	0	0	0	0	0	0	0	0	11	0	0	0	0	0	0	0	0	0	0	40	0	0	0	0	0	20	0	20	0	0	100	0	99	0	47
Bacteria	Firmicutes	Bacilli	Bacillales	Planococcaceae	Sporosarcina	0	0	23	148	0	18	0	0	0	0	0	0	0	0	0	0	0	0	0	0	0	0	0	0	0	0	20	0	0	0	0	0	0	0	0	0	152	0	0
Bacteria	Chloroflexi	Ktedonobacteria	Ktedonobacterales	Ktedonobacteraceae	1959-1	0	0	39	84	0	0	0	0	0	0	0	0	0	34	26	0	0	0	0	0	0	0	23	0	0	0	0	0	0	0	0	0	27	128	0	0	0	0	0
Bacteria	Verrucomicrobiota	Verrucomicrobiae	Pedosphaerales	Pedosphaeraceae	NA	0	0	0	0	0	0	0	35	0	0	0	0	0	0	0	112	33	0	0	0	0	0	0	104	0	0	0	0	19	0	0	0	0	0	0	0	58	0	0
Bacteria	Bacteroidota	Bacteroidia	Bacteroidales	Bacteroidaceae	Bacteroides	0	0	0	0	0	0	0	0	0	0	0	0	0	0	0	0	70	0	0	0	0	0	0	0	0	0	0	0	0	39	66	0	0	0	0	0	0	0	186
Bacteria	Firmicutes	Bacilli	Bacillales	Bacillaceae	Bacillus	0	0	0	0	0	0	0	0	0	0	0	0	0	0	0	0	0	0	0	0	0	0	0	0	0	45	0	0	0	23	95	0	0	0	0	0	0	0	198
Bacteria	Firmicutes	Clostridia	Clostridiales	Caloramatoraceae	Fonticella	0	0	0	0	0	0	0	0	361	0	0	0	0	0	0	0	0	0	0	0	0	0	0	0	0	0	0	0	0	0	0	0	0	0	0	0	0	0	0
Bacteria	Proteobacteria	Gammaproteobacteria	Xanthomonadales	Rhodanobacteraceae	Rhodanobacter	39	0	0	0	0	0	0	0	0	0	0	0	0	0	0	0	0	0	0	0	0	66	0	109	0	42	0	0	14	7	0	0	0	0	0	30	53	0	0
Bacteria	Chloroflexi	OLB14	NA	NA	NA	0	0	0	0	0	0	0	0	0	88	0	0	0	0	0	0	0	0	0	0	0	87	0	0	0	0	0	0	0	0	17	12	0	0	0	0	156	0	0
Bacteria	Actinobacteriota	Thermoleophilia	Gaiellales	NA	NA	0	0	0	48	0	0	0	0	0	0	0	0	0	143	49	0	0	0	0	0	0	30	0	0	0	0	0	0	0	0	0	0	0	89	0	0	0	0	0
Bacteria	Fusobacteriota	Fusobacteriia	Fusobacteriales	Leptotrichiaceae	Leptotrichia	0	0	0	0	0	0	0	0	0	0	0	0	0	0	0	0	0	0	0	0	0	0	0	0	231	0	0	82	46	0	0	0	0	0	0	0	0	0	0
Bacteria	Bacteroidota	Bacteroidia	Sphingobacteriales	env.OPS 17	NA	0	0	0	0	0	0	0	0	0	0	0	0	0	0	0	0	0	0	0	0	0	0	0	0	0	0	24	0	0	30	122	0	0	0	0	0	0	0	183
Bacteria	Bacteroidota	Bacteroidia	Bacteroidales	Prolixibacteraceae	BSV13	133	0	0	0	0	0	0	0	0	0	0	0	0	0	0	0	0	0	0	0	0	0	0	0	0	0	0	0	0	22	0	0	0	0	0	0	203	0	0
Bacteria	Actinobacteriota	Acidimicrobiia	Microtrichales	NA	NA	0	0	0	0	0	0	0	0	0	0	0	0	0	0	0	0	0	0	0	0	0	0	0	209	0	0	37	0	0	0	0	0	0	0	0	0	112	0	0
Bacteria	Firmicutes	Negativicutes	Veillonellales-Selenomonadales	NA	NA	0	0	0	84	11	0	0	0	0	0	0	0	0	0	0	0	0	0	0	72	32	0	41	0	0	0	27	0	0	0	0	0	0	90	0	0	0	0	0
Bacteria	Acidobacteriota	Acidobacteriae	Bryobacterales	Bryobacteraceae	Bryobacter	0	0	48	50	0	0	0	0	0	0	0	0	0	53	36	0	0	0	113	0	0	0	0	0	0	0	0	0	0	0	0	0	57	0	0	0	0	0	0
Bacteria	Proteobacteria	Alphaproteobacteria	Rhodobacterales	Rhodobacteraceae	Gemmobacter	0	0	0	0	0	0	0	0	0	0	0	0	0	0	0	357	0	0	0	0	0	0	0	0	0	0	0	0	0	0	0	0	0	0	0	0	0	0	0
Bacteria	Firmicutes	Bacilli	Bacillales	Bacillaceae	Bacillus	0	0	0	0	0	0	0	0	245	0	0	0	0	0	0	0	0	0	0	0	0	0	0	112	0	0	0	0	0	0	0	0	0	0	0	0	0	0	0
Bacteria	Proteobacteria	Gammaproteobacteria	Burkholderiales	Comamonadaceae	NA	0	0	0	0	0	0	0	0	357	0	0	0	0	0	0	0	0	0	0	0	0	0	0	0	0	0	0	0	0	0	0	0	0	0	0	0	0	0	0
Bacteria	Proteobacteria	Gammaproteobacteria	Burkholderiales	Oxalobacteraceae	Massilia	0	0	0	0	0	0	0	0	0	0	0	0	0	0	29	0	0	0	0	0	0	0	0	0	0	81	47	30	0	21	13	0	0	0	0	35	100	0	0
Bacteria	Proteobacteria	Gammaproteobacteria	Burkholderiales	Comamonadaceae	NA	68	0	0	0	0	0	0	42	0	0	0	0	0	0	13	0	0	0	0	83	0	0	0	0	0	0	0	0	0	33	26	24	0	0	0	0	0	0	66
Bacteria	Proteobacteria	Alphaproteobacteria	Sphingomonadales	Sphingomonadaceae	Sphingomonas	0	0	0	0	0	17	0	0	0	0	0	0	0	0	0	0	0	0	0	0	0	0	64	118	0	0	0	0	0	29	43	84	0	0	0	0	0	0	0
Bacteria	Proteobacteria	Gammaproteobacteria	Enterobacterales	Enterobacteriaceae	Plesiomonas	0	0	0	0	0	0	0	0	0	0	0	355	0	0	0	0	0	0	0	0	0	0	0	0	0	0	0	0	0	0	0	0	0	0	0	0	0	0	0
Bacteria	Bacteroidota	Bacteroidia	Chitinophagales	Chitinophagaceae	Puia	0	0	0	0	0	0	0	0	0	0	0	0	0	0	0	0	0	0	0	0	0	75	0	0	0	0	20	0	0	0	0	0	0	0	0	30	0	230	0
Bacteria	Proteobacteria	Alphaproteobacteria	Rhodospirillales	NA	NA	0	0	0	0	0	0	0	0	0	0	0	316	0	10	0	0	0	0	0	0	0	0	0	0	0	0	0	0	0	0	0	28	0	0	0	0	0	0	0
Bacteria	Bacteroidota	Bacteroidia	Bacteroidales	Rikenellaceae	Alistipes	0	0	0	91	0	0	0	0	0	0	0	0	0	0	0	0	0	0	0	0	0	0	0	0	0	0	0	0	0	0	0	0	0	54	0	0	0	208	0
Bacteria	Gemmatimonadota	Gemmatimonadetes	Gemmatimonadales	Gemmatimonadaceae	NA	0	0	0	0	0	0	0	0	0	45	0	0	0	0	0	0	0	0	0	0	0	0	35	130	96	0	34	0	0	13	0	0	0	0	0	0	0	0	0
Bacteria	Chloroflexi	KD4-96	NA	NA	NA	0	0	0	0	0	0	0	0	0	0	0	0	0	98	51	0	0	0	0	0	0	0	38	0	0	0	0	0	0	0	0	37	77	0	0	0	52	0	0
Bacteria	Proteobacteria	Gammaproteobacteria	Burkholderiales	SC-I-84	NA	0	0	0	0	0	0	0	0	353	0	0	0	0	0	0	0	0	0	0	0	0	0	0	0	0	0	0	0	0	0	0	0	0	0	0	0	0	0	0
Bacteria	Firmicutes	Clostridia	Lachnospirales	Lachnospiraceae	Oribacterium	57	0	0	0	0	0	0	0	0	25	0	0	0	0	0	0	0	0	0	0	0	0	0	0	102	0	9	76	14	0	42	0	0	0	0	27	0	0	0
Bacteria	Acidobacteriota	Acidobacteriae	Acidobacteriales	Acidobacteriaceae (Subgroup 1)	Occallatibacter	0	0	54	0	0	19	0	0	0	0	0	0	0	0	0	0	0	0	0	0	0	40	43	0	0	0	47	0	15	11	13	0	0	0	84	26	0	0	0
Bacteria	Acidobacteriota	Vicinamibacteria	Vicinamibacterales	NA	NA	0	0	0	0	0	0	0	0	0	0	0	0	0	0	0	0	0	0	0	0	0	0	33	0	61	42	33	0	0	25	36	0	0	0	0	0	122	0	0
Bacteria	Myxococcota	Myxococcia	Myxococcales	Myxococcaceae	NA	0	0	0	0	0	0	0	0	0	0	0	0	0	0	0	0	0	0	0	0	0	0	0	105	0	65	41	0	0	12	28	0	0	0	0	0	0	0	101
Bacteria	Proteobacteria	Gammaproteobacteria	Pseudomonadales	Moraxellaceae	Acinetobacter	0	52	0	0	0	0	0	0	0	0	0	299	0	0	0	0	0	0	0	0	0	0	0	0	0	0	0	0	0	0	0	0	0	0	0	0	0	0	0
Bacteria	Patescibacteria	Saccharimonadia	Saccharimonadales	Saccharimonadaceae	Candidatus Saccharimonas	0	0	0	0	0	43	0	0	0	0	0	0	0	0	0	0	0	0	0	0	0	0	0	0	0	0	0	0	0	0	0	0	0	0	0	0	0	308	0
Bacteria	Planctomycetota	Phycisphaerae	Tepidisphaerales	WD2101 soil group	NA	0	0	0	0	0	0	0	0	0	21	0	0	0	6	0	0	0	0	0	0	0	85	0	0	0	31	57	0	22	21	41	31	0	0	0	36	0	0	0
Bacteria	Proteobacteria	Gammaproteobacteria	Burkholderiales	Methylophilaceae	NA	0	0	0	0	0	0	67	0	0	0	0	0	0	0	0	0	0	0	0	0	0	44	0	0	0	45	0	32	82	5	34	0	0	0	0	42	0	0	0
Bacteria	Acidobacteriota	Vicinamibacteria	Vicinamibacterales	NA	NA	0	0	0	0	0	0	0	0	0	0	0	0	0	0	74	0	0	0	0	0	0	0	19	0	0	0	0	0	0	0	0	0	258	0	0	0	0	0	0
Bacteria	Actinobacteriota	Actinobacteria	Corynebacteriales	Nocardiaceae	Nocardia	0	0	0	0	0	0	0	0	351	0	0	0	0	0	0	0	0	0	0	0	0	0	0	0	0	0	0	0	0	0	0	0	0	0	0	0	0	0	0
Archaea	Euryarchaeota	Methanobacteria	Methanobacteriales	Methanobacteriaceae	Methanobrevibacter	0	57	0	0	0	0	0	0	0	0	0	0	0	113	36	0	0	0	0	0	0	0	56	0	0	0	0	0	0	0	23	0	65	0	0	0	0	0	0
Bacteria	Verrucomicrobiota	Verrucomicrobiae	Chthoniobacterales	Chthoniobacteraceae	Candidatus Udaeobacter	0	0	0	0	0	0	0	0	0	25	30	0	0	0	0	0	0	0	0	0	0	57	0	33	0	65	0	0	15	0	29	0	0	0	0	0	0	0	96
Bacteria	Proteobacteria	Gammaproteobacteria	Enterobacterales	Enterobacteriaceae	Escherichia-Shigella	0	0	0	0	0	0	0	0	56	0	0	0	0	0	0	196	0	0	0	0	0	0	0	0	0	0	0	39	0	0	0	0	0	0	0	0	0	59	0
Bacteria	Actinobacteriota	Thermoleophilia	Solirubrobacterales	67-14	NA	0	0	8	0	0	0	72	0	0	0	0	0	0	0	10	0	0	0	0	0	0	0	0	0	0	0	55	28	20	16	41	0	0	0	0	26	0	0	74
Bacteria	Actinobacteriota	Actinobacteria	Corynebacteriales	Mycobacteriaceae	Mycobacterium	54	69	0	0	0	0	0	0	0	0	0	0	22	0	0	0	0	0	0	0	0	0	0	0	0	0	0	0	0	18	0	86	0	0	0	0	0	0	100
Bacteria	Nitrospirota	Nitrospiria	Nitrospirales	Nitrospiraceae	Nitrospira	0	0	0	0	0	44	0	68	0	0	0	0	0	0	0	0	0	0	0	0	0	0	0	43	0	0	0	0	0	0	0	0	0	0	0	0	0	194	0
Bacteria	Actinobacteriota	Thermoleophilia	Gaiellales	NA	NA	0	0	0	0	0	0	0	0	0	0	0	0	0	0	0	0	0	0	0	0	0	35	28	0	0	78	32	29	0	0	17	67	0	0	0	23	40	0	0
Bacteria	Proteobacteria	Gammaproteobacteria	Aeromonadales	Aeromonadaceae	Aeromonas	0	0	0	0	0	0	0	0	0	0	0	0	0	211	0	0	0	0	0	0	0	0	0	0	0	0	0	0	0	0	0	0	138	0	0	0	0	0	0
Bacteria	Acidobacteriota	Vicinamibacteria	Vicinamibacterales	NA	NA	23	0	0	0	0	0	0	20	0	0	0	0	0	0	0	0	0	0	0	0	0	0	0	141	55	24	0	0	0	25	33	0	0	0	0	27	0	0	0
Bacteria	Bacteroidota	Bacteroidia	Bacteroidales	Prevotellaceae	Prevotella	0	0	0	0	0	0	0	0	0	0	0	0	0	80	23	0	0	0	0	174	0	0	0	17	0	0	0	0	0	0	0	0	54	0	0	0	0	0	0
Bacteria	Proteobacteria	Gammaproteobacteria	Burkholderiales	SC-I-84	NA	0	0	0	0	0	0	0	0	0	0	0	0	0	32	16	0	0	0	0	0	0	31	0	0	0	15	13	36	0	12	20	20	0	0	70	17	0	0	66
Bacteria	Chloroflexi	KD4-96	NA	NA	NA	0	0	0	0	0	0	15	0	0	0	0	0	0	0	0	0	0	0	0	0	0	37	22	87	59	0	0	0	0	21	21	0	0	0	0	0	85	0	0
Bacteria	Actinobacteriota	Actinobacteria	Micrococcales	Intrasporangiaceae	NA	0	0	29	0	0	32	0	0	0	0	0	0	0	0	0	0	0	0	0	0	11	101	0	0	0	18	0	0	0	27	21	0	0	0	0	0	0	0	107
Bacteria	Acidobacteriota	Vicinamibacteria	Vicinamibacterales	NA	NA	0	0	0	43	0	0	0	0	302	0	0	0	0	0	0	0	0	0	0	0	0	0	0	0	0	0	0	0	0	0	0	0	0	0	0	0	0	0	0
Bacteria	Firmicutes	Clostridia	Peptostreptococcales-Tissierellales	Parvimonas	NA	0	0	0	0	0	0	0	0	0	0	0	0	0	0	0	166	0	0	0	0	0	0	0	0	0	0	0	0	0	0	36	0	0	0	0	0	143	0	0
Bacteria	Chloroflexi	KD4-96	NA	NA	NA	0	0	24	0	0	0	0	0	0	0	0	0	0	0	0	0	0	0	0	0	0	51	0	0	0	0	0	0	0	64	49	31	0	0	0	0	0	0	126
Bacteria	Proteobacteria	Alphaproteobacteria	Sphingomonadales	Sphingomonadaceae	Ellin6055	99	0	0	0	0	0	0	0	0	0	0	0	0	0	0	0	0	0	0	0	0	0	0	0	65	72	0	0	0	0	33	0	0	0	0	0	75	0	0
Bacteria	Myxococcota	Polyangia	Haliangiales	Haliangiaceae	Haliangium	44	49	0	0	0	0	0	0	0	0	0	0	0	0	0	0	0	0	0	0	18	0	0	0	97	34	39	23	0	0	15	0	0	0	0	25	0	0	0
Bacteria	Proteobacteria	Gammaproteobacteria	Burkholderiales	Rhodocyclaceae	Niveibacterium	0	15	0	206	66	14	31	0	0	0	0	0	0	0	0	0	0	0	0	0	0	0	0	0	12	0	0	0	0	0	0	0	0	0	0	0	0	0	0
Bacteria	Patescibacteria	Saccharimonadia	Saccharimonadales	LWQ8	NA	0	0	0	0	0	21	0	0	0	93	0	0	0	0	0	0	0	0	0	0	0	44	0	0	0	40	33	0	0	18	0	0	0	0	0	0	0	0	95
Bacteria	Proteobacteria	Gammaproteobacteria	Aeromonadales	Aeromonadaceae	Aeromonas	0	0	0	148	0	0	0	84	0	0	0	0	0	0	0	0	0	0	0	0	0	0	0	0	0	57	0	0	0	0	0	54	0	0	0	0	0	0	0
Bacteria	Acidobacteriota	Vicinamibacteria	Vicinamibacterales	Vicinamibacteraceae	NA	0	0	0	87	0	0	0	0	0	0	0	192	0	0	0	0	0	0	0	0	0	0	0	0	0	0	0	0	29	0	18	0	0	0	0	17	0	0	0
Bacteria	Planctomycetota	Planctomycetes	Isosphaerales	Isosphaeraceae	Aquisphaera	0	0	0	0	0	0	0	0	0	83	0	124	0	0	0	0	0	0	0	0	0	54	0	0	0	0	0	0	0	0	16	0	0	0	0	0	0	0	66
Bacteria	Chloroflexi	KD4-96	NA	NA	NA	0	41	0	0	0	0	0	0	0	0	0	0	0	0	0	35	0	0	52	0	0	95	0	0	0	0	0	0	0	0	0	0	0	0	119	0	0	0	0
Bacteria	Firmicutes	Clostridia	Eubacteriales	Eubacteriaceae	Pseudoramibacter	0	0	0	0	0	0	0	0	0	32	0	0	0	21	0	0	0	0	0	0	0	79	35	0	0	0	18	0	0	0	0	0	0	157	0	0	0	0	0
Bacteria	Desulfobacterota	Desulfuromonadia	Geobacterales	Geobacteraceae	Geobacter	0	0	0	0	0	0	0	0	0	0	0	101	0	0	23	0	0	0	0	0	0	0	0	0	0	0	23	0	0	42	47	0	0	0	0	0	0	0	106
Bacteria	Actinobacteriota	Acidimicrobiia	Microtrichales	NA	NA	0	0	0	0	0	0	0	0	0	0	0	91	0	0	0	0	0	0	0	18	0	91	0	0	0	0	0	100	0	0	0	0	0	0	0	0	42	0	0
Bacteria	Spirochaetota	Spirochaetia	Spirochaetales	Spirochaetaceae	Treponema	0	0	0	0	0	0	0	0	0	0	0	0	0	119	0	0	0	0	0	114	0	0	0	0	0	0	0	0	0	0	0	0	109	0	0	0	0	0	0
Bacteria	Proteobacteria	Alphaproteobacteria	Acetobacterales	Acetobacteraceae	Roseomonas	0	0	0	0	21	0	0	0	0	0	0	0	0	0	0	0	70	0	0	0	0	78	40	0	0	18	18	78	0	0	18	0	0	0	0	0	0	0	0
Bacteria	Chloroflexi	KD4-96	NA	NA	NA	0	0	0	0	0	0	0	60	0	0	0	0	0	146	51	0	0	0	0	0	0	0	0	0	0	0	0	0	0	0	0	0	84	0	0	0	0	0	0
Bacteria	Firmicutes	Clostridia	Peptostreptococcales-Tissierellales	Anaerococcus	NA	0	18	135	0	2	0	0	0	0	0	0	0	0	0	13	0	0	0	40	0	0	0	0	19	24	0	0	48	0	0	0	0	0	23	0	18	0	0	0
Bacteria	Chloroflexi	KD4-96	NA	NA	NA	0	0	0	88	3	0	0	0	0	78	82	0	0	0	0	0	0	0	0	0	49	0	34	0	0	0	0	0	0	6	0	0	0	0	0	0	0	0	0
Bacteria	Proteobacteria	Gammaproteobacteria	JG36-GS-52	NA	NA	0	0	0	0	0	0	0	0	0	0	0	0	0	0	0	340	0	0	0	0	0	0	0	0	0	0	0	0	0	0	0	0	0	0	0	0	0	0	0
Bacteria	Bacteroidota	Bacteroidia	Bacteroidales	Bacteroidaceae	Bacteroides	0	0	60	0	0	0	0	0	0	0	0	0	0	0	0	0	0	0	0	0	0	0	25	0	0	0	6	0	0	0	0	32	0	0	217	0	0	0	0
Bacteria	Acidobacteriota	Vicinamibacteria	Vicinamibacterales	Vicinamibacteraceae	NA	0	0	0	0	0	0	0	0	0	0	0	0	0	0	0	0	0	0	0	0	0	0	27	56	0	0	0	0	0	51	0	60	0	0	66	0	0	0	80
Bacteria	Verrucomicrobiota	Verrucomicrobiae	Chthoniobacterales	Chthoniobacteraceae	Chthoniobacter	78	0	0	0	0	0	0	25	0	0	0	0	0	0	0	0	0	145	0	0	0	0	0	0	0	0	0	0	0	8	22	0	0	0	0	0	61	0	0
Bacteria	Bacteroidota	Bacteroidia	Bacteroidales	Porphyromonadaceae	Porphyromonas	0	0	0	0	0	27	0	0	0	0	0	0	0	0	0	0	0	0	0	0	0	0	58	0	0	0	0	0	16	0	97	0	0	0	0	0	0	0	141
Bacteria	Fusobacteriota	Fusobacteriia	Fusobacteriales	Fusobacteriaceae	Fusobacterium	0	0	0	0	0	0	0	0	0	56	0	0	0	83	0	0	0	0	0	85	0	0	0	0	0	0	0	0	0	0	0	0	0	0	0	115	0	0	0
Bacteria	Acidobacteriota	Acidobacteriae	Subgroup 2	NA	NA	0	0	0	0	0	0	0	0	0	30	0	0	0	0	0	0	0	0	0	49	0	0	0	70	43	0	0	79	0	0	0	0	0	0	68	0	0	0	0
Bacteria	Proteobacteria	Alphaproteobacteria	Rickettsiales	Rickettsiaceae	Rickettsia	0	0	148	0	0	0	0	0	0	0	0	0	0	0	0	0	0	0	0	0	0	0	0	0	0	0	0	0	0	0	0	0	0	0	0	0	0	0	191
Bacteria	Firmicutes	Negativicutes	Veillonellales-Selenomonadales	Veillonellaceae	Veillonella	0	0	0	0	0	0	0	0	0	0	0	0	0	0	0	0	0	0	0	0	0	0	0	0	0	61	0	0	0	0	58	0	0	0	0	0	0	126	94
Bacteria	Actinobacteriota	Actinobacteria	Micrococcales	Promicromonosporaceae	Cellulosimicrobium	0	0	0	0	0	0	0	0	0	0	0	62	0	0	0	158	0	0	118	0	0	0	0	0	0	0	0	0	0	0	0	0	0	0	0	0	0	0	0
Bacteria	Proteobacteria	Alphaproteobacteria	Sphingomonadales	Sphingomonadaceae	Sphingomonas	0	0	0	0	0	0	0	0	0	0	0	0	0	0	0	0	0	0	0	0	0	116	86	0	136	0	0	0	0	0	0	0	0	0	0	0	0	0	0
Bacteria	Bacteroidota	Bacteroidia	Bacteroidales	Bacteroidaceae	Bacteroides	0	0	0	172	0	0	0	0	0	0	0	0	0	0	0	0	0	0	0	0	0	80	0	0	85	0	0	0	0	0	0	0	0	0	0	0	0	0	0
Bacteria	Firmicutes	Clostridia	Oscillospirales	Oscillospiraceae	Colidextribacter	0	0	0	0	0	0	0	0	0	0	0	337	0	0	0	0	0	0	0	0	0	0	0	0	0	0	0	0	0	0	0	0	0	0	0	0	0	0	0
Bacteria	Fusobacteriota	Fusobacteriia	Fusobacteriales	Fusobacteriaceae	Fusobacterium	0	0	0	0	0	0	0	0	0	0	0	0	0	0	0	0	0	0	0	0	0	0	0	0	0	0	0	0	0	0	0	0	0	121	0	0	0	216	0
Bacteria	Bacteroidota	Bacteroidia	Bacteroidales	Tannerellaceae	Tannerella	0	0	0	0	0	0	0	0	0	0	0	0	0	0	0	0	0	0	0	0	0	0	0	0	0	0	0	0	0	0	128	0	0	0	0	0	0	0	208
Bacteria	Proteobacteria	Alphaproteobacteria	Rhizobiales	Rhizobiaceae	NA	64	0	0	47	0	0	0	0	0	0	0	0	0	0	0	0	0	0	0	0	0	0	0	0	0	0	0	0	0	0	0	0	0	0	169	0	0	55	0
Bacteria	Chloroflexi	Anaerolineae	Anaerolineales	Anaerolineaceae	Anaerolinea	0	0	0	0	0	0	0	0	0	0	0	0	0	7	0	328	0	0	0	0	0	0	0	0	0	0	0	0	0	0	0	0	0	0	0	0	0	0	0
Bacteria	Firmicutes	Bacilli	Bacillales	Bacillaceae	Bacillus	0	0	0	90	0	0	0	0	0	0	0	0	0	0	0	0	0	0	0	0	0	0	0	0	56	0	0	38	0	0	0	0	0	0	0	0	0	150	0
Bacteria	Patescibacteria	Saccharimonadia	Saccharimonadales	NA	NA	0	0	41	0	0	0	0	43	0	47	0	0	0	0	0	0	0	0	0	0	0	0	0	0	0	31	26	0	0	14	0	33	0	0	0	0	0	0	99
Bacteria	Proteobacteria	Alphaproteobacteria	Rhizobiales	Xanthobacteraceae	Pseudorhodoplanes	0	0	0	0	0	0	0	0	0	0	0	0	0	0	0	334	0	0	0	0	0	0	0	0	0	0	0	0	0	0	0	0	0	0	0	0	0	0	0
Bacteria	Acidobacteriota	Blastocatellia	Blastocatellales	Blastocatellaceae	JGI 0001001-H03	0	51	11	0	0	9	0	0	0	0	77	0	0	0	0	0	0	0	0	0	0	0	0	63	69	39	0	0	0	0	0	0	0	0	0	14	0	0	0
Bacteria	Bacteroidota	Bacteroidia	Sphingobacteriales	env.OPS 17	NA	0	0	0	0	0	0	0	0	0	0	85	0	0	0	0	248	0	0	0	0	0	0	0	0	0	0	0	0	0	0	0	0	0	0	0	0	0	0	0
Bacteria	Proteobacteria	Alphaproteobacteria	Rhizobiales	Hyphomicrobiaceae	Hyphomicrobium	0	0	0	0	0	0	0	0	0	0	47	0	0	0	6	0	0	26	0	0	0	0	0	0	0	31	55	39	0	18	14	23	0	34	0	40	0	0	0
Bacteria	Proteobacteria	Alphaproteobacteria	Micropepsales	Micropepsaceae	NA	0	0	0	0	0	0	0	0	0	0	0	0	0	0	0	0	0	0	0	0	0	0	0	0	0	101	0	15	0	27	21	14	0	0	0	0	0	0	155
Bacteria	Firmicutes	Clostridia	Lachnospirales	Lachnospiraceae	[Eubacterium] eligens group	0	0	0	0	0	0	0	0	173	40	0	0	0	0	0	0	0	0	0	0	0	0	0	0	0	0	0	52	0	0	0	0	0	0	0	0	67	0	0
Bacteria	Bacteroidota	Bacteroidia	Bacteroidales	Barnesiellaceae	Barnesiella	0	0	0	0	0	0	0	0	0	0	41	0	0	0	0	0	0	0	0	0	0	50	0	0	0	0	23	0	0	33	31	0	0	0	0	0	0	0	154
Bacteria	Actinobacteriota	Acidimicrobiia	NA	NA	NA	0	0	0	0	0	0	0	0	0	0	34	0	17	108	24	0	0	0	0	76	0	0	0	0	0	0	0	0	0	0	0	0	73	0	0	0	0	0	0
Bacteria	Actinobacteriota	Thermoleophilia	Gaiellales	NA	NA	0	0	0	0	0	0	0	0	0	0	0	0	0	0	0	0	0	0	0	70	0	0	0	0	49	0	0	0	0	0	42	0	0	0	0	0	73	0	98
Bacteria	Actinobacteriota	Actinobacteria	Streptosporangiales	Thermomonosporaceae	Actinocorallia	0	0	0	0	0	0	0	0	0	0	0	0	0	0	0	0	0	0	0	0	0	0	0	97	0	0	0	0	0	0	0	0	0	0	0	0	0	235	0
Bacteria	Bacteroidota	Bacteroidia	Cytophagales	Microscillaceae	NA	0	0	0	0	0	0	0	0	0	0	0	0	0	0	0	0	0	0	0	0	0	0	0	85	0	18	38	0	0	39	0	0	0	0	0	0	0	0	152
Bacteria	Actinobacteriota	Thermoleophilia	Gaiellales	Gaiellaceae	Gaiella	0	0	0	0	0	0	0	38	0	0	0	0	0	0	0	0	0	0	0	0	0	0	0	0	0	0	0	26	0	0	0	58	62	0	0	0	0	148	0
Bacteria	Acidobacteriota	Acidobacteriae	AKIW659	NA	NA	30	0	0	0	0	0	0	0	0	0	0	0	0	0	0	0	0	50	0	0	0	0	0	0	0	23	0	0	0	39	16	0	0	0	0	0	0	0	173
Bacteria	Planctomycetota	Phycisphaerae	Tepidisphaerales	WD2101 soil group	NA	0	0	96	0	0	0	0	0	0	52	0	0	12	0	0	0	0	0	0	0	0	55	0	0	0	0	11	43	26	0	0	0	0	0	0	36	0	0	0
Bacteria	Bacteroidota	Bacteroidia	Bacteroidales	Porphyromonadaceae	Porphyromonas	0	0	0	0	0	0	0	0	0	0	0	331	0	0	0	0	0	0	0	0	0	0	0	0	0	0	0	0	0	0	0	0	0	0	0	0	0	0	0
Bacteria	Proteobacteria	Gammaproteobacteria	Diplorickettsiales	Diplorickettsiaceae	Aquicella	0	0	0	0	0	0	0	0	0	0	0	0	0	0	0	172	0	0	0	0	0	0	0	0	0	0	0	38	0	22	55	0	0	0	0	0	0	0	44
Bacteria	Chloroflexi	Anaerolineae	Anaerolineales	Anaerolineaceae	NA	23	25	0	0	0	0	47	0	0	58	0	0	0	0	0	0	0	0	0	0	0	0	0	0	0	37	19	0	0	10	38	0	0	0	0	0	0	0	73
Bacteria	Proteobacteria	Gammaproteobacteria	Burkholderiales	Comamonadaceae	Aquincola	0	0	40	0	0	0	0	0	0	67	14	0	0	107	36	0	0	0	0	0	0	0	0	0	0	0	0	0	0	0	0	0	66	0	0	0	0	0	0
Bacteria	Actinobacteriota	Actinobacteria	Corynebacteriales	Corynebacteriaceae	Corynebacterium	0	0	0	0	0	0	0	0	0	0	0	0	0	0	0	40	0	290	0	0	0	0	0	0	0	0	0	0	0	0	0	0	0	0	0	0	0	0	0
Bacteria	Firmicutes	Bacilli	Lactobacillales	Lactobacillaceae	Lactobacillus	0	38	46	0	0	0	0	0	0	0	0	0	0	0	0	0	0	0	0	0	0	0	0	0	68	0	0	0	0	0	0	0	0	0	0	0	177	0	0
Bacteria	Bacteroidota	Bacteroidia	Sphingobacteriales	Lentimicrobiaceae	Lentimicrobium	0	0	0	0	0	0	0	0	0	0	0	329	0	0	0	0	0	0	0	0	0	0	0	0	0	0	0	0	0	0	0	0	0	0	0	0	0	0	0
Bacteria	Planctomycetota	Planctomycetes	Pirellulales	Pirellulaceae	NA	0	0	321	0	0	0	0	0	0	0	0	0	0	8	0	0	0	0	0	0	0	0	0	0	0	0	0	0	0	0	0	0	0	0	0	0	0	0	0
Bacteria	Proteobacteria	Gammaproteobacteria	Burkholderiales	Oxalobacteraceae	Massilia	0	0	0	0	0	0	0	0	0	0	0	0	0	0	0	0	0	0	0	0	0	0	0	0	0	0	0	0	0	0	0	0	0	329	0	0	0	0	0
Bacteria	Actinobacteriota	Actinobacteria	Corynebacteriales	Mycobacteriaceae	Mycobacterium	0	0	0	0	0	33	0	0	0	0	0	0	0	0	0	0	0	0	0	0	0	0	0	0	99	0	37	23	0	0	22	0	0	52	0	0	0	0	62
Bacteria	Firmicutes	Clostridia	Lachnospirales	Lachnospiraceae	NA	0	0	0	0	0	22	0	0	0	0	0	306	0	0	0	0	0	0	0	0	0	0	0	0	0	0	0	0	0	0	0	0	0	0	0	0	0	0	0
Bacteria	Bacteroidota	Bacteroidia	Bacteroidales	Barnesiellaceae	Barnesiella	0	0	0	0	0	0	0	0	0	0	0	328	0	0	0	0	0	0	0	0	0	0	0	0	0	0	0	0	0	0	0	0	0	0	0	0	0	0	0
Bacteria	Acidobacteriota	Acidobacteriae	Solibacterales	Solibacteraceae	Candidatus Solibacter	0	0	0	0	0	0	0	0	0	0	0	0	0	0	0	0	0	0	0	0	0	0	0	145	183	0	0	0	0	0	0	0	0	0	0	0	0	0	0
Bacteria	Proteobacteria	Alphaproteobacteria	Sphingomonadales	Sphingomonadaceae	Sphingomonas	0	0	0	0	0	0	0	0	0	0	0	0	0	0	0	0	0	0	0	0	0	0	0	0	0	0	0	0	0	0	0	0	0	0	0	0	0	328	0
Bacteria	Planctomycetota	Planctomycetes	Planctomycetales	Rubinisphaeraceae	SH-PL14	0	0	0	0	0	0	0	0	0	0	0	0	0	215	0	0	0	0	0	0	0	0	0	0	0	0	0	0	0	0	0	0	113	0	0	0	0	0	0
Bacteria	Proteobacteria	Alphaproteobacteria	Rhizobiales	Rhizobiales Incertae Sedis	Nordella	79	0	76	0	0	0	0	0	0	61	0	0	0	0	0	0	0	0	0	0	0	64	0	0	0	0	0	47	0	0	0	0	0	0	0	0	0	0	0
Bacteria	Patescibacteria	Saccharimonadia	Saccharimonadales	Saccharimonadaceae	TM7x	0	0	0	70	0	16	0	109	0	0	0	0	0	0	0	0	0	0	132	0	0	0	0	0	0	0	0	0	0	0	0	0	0	0	0	0	0	0	0
Bacteria	Proteobacteria	Gammaproteobacteria	Pseudomonadales	Moraxellaceae	Acinetobacter	0	0	0	0	0	0	0	0	167	0	160	0	0	0	0	0	0	0	0	0	0	0	0	0	0	0	0	0	0	0	0	0	0	0	0	0	0	0	0
Bacteria	Proteobacteria	Gammaproteobacteria	Pseudomonadales	Moraxellaceae	Acinetobacter	0	0	0	0	0	0	0	0	327	0	0	0	0	0	0	0	0	0	0	0	0	0	0	0	0	0	0	0	0	0	0	0	0	0	0	0	0	0	0
Bacteria	Bacteroidota	Bacteroidia	Bacteroidales	Bacteroidales Incertae Sedis	Phocaeicola	0	0	0	0	0	0	0	0	327	0	0	0	0	0	0	0	0	0	0	0	0	0	0	0	0	0	0	0	0	0	0	0	0	0	0	0	0	0	0
Bacteria	Acidobacteriota	Acidobacteriae	Subgroup 2	NA	NA	80	0	0	0	0	0	0	0	0	0	0	0	0	0	0	0	0	0	0	0	0	0	0	0	0	0	0	0	0	20	0	0	0	111	0	0	0	0	115
Bacteria	Proteobacteria	Gammaproteobacteria	Xanthomonadales	Xanthomonadaceae	Luteimonas	0	0	0	0	0	0	0	0	0	0	0	0	0	0	0	0	0	0	48	0	20	0	0	0	0	24	30	0	0	35	0	48	0	0	0	0	0	0	121
Bacteria	Proteobacteria	Gammaproteobacteria	Pseudomonadales	Moraxellaceae	Acinetobacter	0	0	81	0	0	0	0	0	181	0	0	0	0	0	0	0	0	0	0	0	0	0	0	0	0	0	0	0	0	0	0	64	0	0	0	0	0	0	0
Bacteria	Planctomycetota	Phycisphaerae	Tepidisphaerales	WD2101 soil group	NA	0	0	0	0	0	0	0	0	0	0	0	0	0	0	0	0	0	101	0	0	0	42	0	0	0	36	22	101	0	0	0	0	0	0	0	24	0	0	0
Bacteria	Actinobacteriota	Actinobacteria	Micromonosporales	Micromonosporaceae	Micromonospora	0	0	0	0	0	0	0	0	0	0	0	0	0	0	0	0	0	0	0	0	0	0	0	50	40	0	0	0	0	0	0	0	0	0	74	0	59	103	0
Bacteria	Actinobacteriota	Thermoleophilia	Gaiellales	NA	NA	0	0	0	0	0	0	0	0	216	0	0	0	0	0	0	0	0	0	0	0	0	0	0	43	0	0	0	0	0	0	0	0	0	0	0	0	67	0	0
Bacteria	Firmicutes	Bacilli	Lactobacillales	Lactobacillaceae	Lactobacillus	0	0	0	0	0	15	64	0	0	32	0	0	0	28	0	0	0	0	0	0	0	0	29	0	0	0	27	36	0	0	0	0	0	0	0	0	0	54	40
Bacteria	Proteobacteria	Gammaproteobacteria	Xanthomonadales	Xanthomonadaceae	Arenimonas	0	0	0	0	0	30	0	0	0	22	0	0	0	0	8	0	0	0	0	0	0	0	27	0	89	0	0	0	0	10	5	0	0	0	133	0	0	0	0
Bacteria	Proteobacteria	Alphaproteobacteria	Sphingomonadales	Sphingomonadaceae	Sphingopyxis	0	0	0	0	0	0	0	0	0	102	0	0	0	0	0	0	0	0	0	0	0	0	0	0	0	47	9	0	0	0	0	0	0	0	0	0	166	0	0
Bacteria	Proteobacteria	Alphaproteobacteria	Sphingomonadales	Sphingomonadaceae	NA	0	0	56	0	0	0	0	0	0	0	0	0	0	0	10	0	0	0	0	0	0	0	0	0	0	47	13	0	0	0	26	0	0	0	0	0	172	0	0
Bacteria	Firmicutes	Clostridia	Lachnospirales	Lachnospiraceae	Lachnospiraceae NK4A136 group	0	0	0	0	0	0	0	0	0	0	0	0	0	0	0	0	0	0	0	0	0	67	0	82	102	0	0	0	0	0	14	0	0	0	59	0	0	0	0
Bacteria	Bacteroidota	Bacteroidia	Bacteroidales	Porphyromonadaceae	Porphyromonas	0	0	47	0	0	0	0	0	0	0	0	0	0	108	6	0	0	0	0	87	0	0	0	0	0	0	0	0	0	0	0	0	74	0	0	0	0	0	0
Bacteria	Firmicutes	Bacilli	Lactobacillales	Lactobacillaceae	Lactobacillus	0	0	0	0	0	0	0	0	0	0	0	0	0	0	10	0	0	0	0	39	0	0	0	0	0	32	0	0	0	11	46	43	0	0	0	0	0	0	141
Bacteria	Fusobacteriota	Fusobacteriia	Fusobacteriales	Fusobacteriaceae	Fusobacterium	0	0	0	0	0	0	0	0	0	0	0	0	0	148	0	0	0	0	0	0	0	0	0	0	0	0	0	0	0	0	0	0	94	80	0	0	0	0	0
Bacteria	Fusobacteriota	Fusobacteriia	Fusobacteriales	Fusobacteriaceae	Fusobacterium	0	0	0	0	0	0	0	0	322	0	0	0	0	0	0	0	0	0	0	0	0	0	0	0	0	0	0	0	0	0	0	0	0	0	0	0	0	0	0
Bacteria	Myxococcota	Polyangia	Polyangiales	BIrii41	NA	0	0	44	0	0	0	0	0	0	0	0	0	0	77	23	0	0	0	0	0	9	0	0	0	70	0	0	29	0	0	11	0	58	0	0	0	0	0	0
Bacteria	Actinobacteriota	Thermoleophilia	Gaiellales	NA	NA	0	0	0	0	0	0	0	0	0	0	0	0	8	0	0	0	0	0	89	0	0	0	0	0	64	26	0	0	0	0	0	0	0	0	97	0	36	0	0
Bacteria	Actinobacteriota	Thermoleophilia	Gaiellales	NA	NA	0	0	0	0	0	0	0	0	0	0	0	0	0	0	0	0	0	0	62	0	0	0	0	0	0	0	33	0	0	0	0	0	0	61	117	18	0	29	0
Bacteria	Actinobacteriota	Actinobacteria	Pseudonocardiales	Pseudonocardiaceae	Pseudonocardia	0	0	0	0	0	0	0	0	79	0	0	0	0	0	0	0	0	0	0	0	0	0	0	0	0	0	0	19	0	12	11	0	0	0	58	0	41	66	34
Bacteria	Chloroflexi	Chloroflexia	Chloroflexales	Roseiflexaceae	NA	0	0	0	16	0	0	0	0	0	0	0	0	0	0	0	0	0	0	0	0	0	27	0	0	88	0	0	42	12	0	0	0	0	0	73	0	0	0	61
Bacteria	Verrucomicrobiota	Verrucomicrobiae	Pedosphaerales	Pedosphaeraceae	NA	0	0	0	0	0	34	0	0	0	48	0	0	0	0	0	0	0	0	0	0	0	0	0	0	0	0	0	0	0	23	22	0	0	0	0	0	0	0	192
Bacteria	Proteobacteria	Alphaproteobacteria	Micavibrionales	Micavibrionaceae	NA	0	0	0	0	0	0	0	0	0	0	117	0	0	0	5	0	0	0	0	0	0	0	0	0	0	0	0	0	0	0	0	0	0	0	197	0	0	0	0
Bacteria	Bacteroidota	Bacteroidia	Chitinophagales	Chitinophagaceae	NA	0	0	0	0	0	0	0	0	0	0	0	0	21	0	0	0	0	0	0	0	0	0	0	0	0	0	0	0	0	19	14	67	0	0	0	0	198	0	0
Bacteria	Verrucomicrobiota	Verrucomicrobiae	Pedosphaerales	Pedosphaeraceae	ADurb.Bin063-1	0	0	0	0	0	0	0	0	0	27	38	0	0	0	0	0	0	0	0	0	0	23	0	0	0	68	16	46	0	10	0	0	0	0	0	0	90	0	0
Bacteria	Fusobacteriota	Fusobacteriia	Fusobacteriales	Fusobacteriaceae	Fusobacterium	0	0	0	0	0	0	0	0	0	0	0	318	0	0	0	0	0	0	0	0	0	0	0	0	0	0	0	0	0	0	0	0	0	0	0	0	0	0	0
Bacteria	Bacteroidota	Bacteroidia	Bacteroidales	Bacteroidaceae	Bacteroides	0	0	0	0	0	0	0	0	0	0	0	318	0	0	0	0	0	0	0	0	0	0	0	0	0	0	0	0	0	0	0	0	0	0	0	0	0	0	0
Bacteria	Proteobacteria	Gammaproteobacteria	Burkholderiales	Oxalobacteraceae	Massilia	0	0	0	0	0	0	0	0	0	0	0	0	0	0	0	318	0	0	0	0	0	0	0	0	0	0	0	0	0	0	0	0	0	0	0	0	0	0	0
Bacteria	Proteobacteria	Alphaproteobacteria	Rhodobacterales	Rhodobacteraceae	Gemmobacter	0	0	0	0	0	0	0	0	0	0	0	0	0	0	0	0	0	318	0	0	0	0	0	0	0	0	0	0	0	0	0	0	0	0	0	0	0	0	0
Bacteria	Proteobacteria	Alphaproteobacteria	Reyranellales	Reyranellaceae	Reyranella	0	0	0	0	0	0	0	0	0	0	0	0	0	16	0	0	0	0	0	0	0	77	0	0	0	0	0	0	0	29	39	0	0	0	0	0	0	0	157
Bacteria	Verrucomicrobiota	Verrucomicrobiae	Chthoniobacterales	Chthoniobacteraceae	Candidatus Udaeobacter	0	0	0	0	0	0	37	0	0	0	0	0	0	0	0	0	0	0	0	0	0	0	0	0	0	0	0	0	0	0	11	0	0	0	0	23	0	247	0
Bacteria	Fusobacteriota	Fusobacteriia	Fusobacteriales	Fusobacteriaceae	Fusobacterium	0	0	0	0	0	0	0	0	318	0	0	0	0	0	0	0	0	0	0	0	0	0	0	0	0	0	0	0	0	0	0	0	0	0	0	0	0	0	0
Bacteria	Bacteroidota	Bacteroidia	Bacteroidales	Muribaculaceae	NA	34	0	0	0	0	0	0	0	0	0	0	0	0	0	0	0	0	0	0	0	0	0	0	0	0	32	0	0	0	20	0	0	0	0	0	0	108	63	60
Bacteria	Actinobacteriota	Actinobacteria	Micrococcales	Micrococcaceae	Arthrobacter	25	0	17	0	0	0	0	107	0	0	0	0	0	66	26	0	0	0	0	0	0	0	0	0	0	0	0	39	0	0	0	0	37	0	0	0	0	0	0
Bacteria	Proteobacteria	Alphaproteobacteria	Rhodobacterales	Rhodobacteraceae	Defluviimonas	0	0	0	0	0	0	0	0	0	0	0	0	0	103	38	0	0	0	0	102	0	0	0	0	0	0	0	0	0	0	0	0	74	0	0	0	0	0	0
Bacteria	Proteobacteria	Gammaproteobacteria	Enterobacterales	Enterobacteriaceae	Plesiomonas	0	0	0	0	0	0	0	0	317	0	0	0	0	0	0	0	0	0	0	0	0	0	0	0	0	0	0	0	0	0	0	0	0	0	0	0	0	0	0
Bacteria	Proteobacteria	Alphaproteobacteria	Rickettsiales	Mitochondria	NA	0	54	0	0	5	6	0	0	0	0	5	16	0	0	0	122	0	77	0	0	0	0	0	0	0	0	3	0	0	0	0	0	0	7	21	0	0	0	0
Bacteria	Proteobacteria	Gammaproteobacteria	Burkholderiales	Neisseriaceae	Eikenella	0	49	0	0	0	28	0	0	0	0	0	0	0	0	0	0	0	0	0	0	0	0	0	0	0	0	0	0	0	0	0	0	0	0	0	0	132	0	107
Bacteria	Chloroflexi	KD4-96	NA	NA	NA	0	40	0	0	0	0	0	0	0	0	0	0	0	0	0	0	0	0	0	0	0	0	0	46	0	0	0	0	0	0	0	0	0	0	0	0	0	230	0
Bacteria	Bacteroidota	Bacteroidia	Flavobacteriales	Flavobacteriaceae	Flavobacterium	0	0	0	77	0	0	0	0	0	0	0	0	0	0	0	0	0	0	0	0	0	0	0	0	0	0	0	0	0	0	0	0	0	0	239	0	0	0	0
Bacteria	Proteobacteria	Gammaproteobacteria	Xanthomonadales	Xanthomonadaceae	Lysobacter	0	0	0	0	0	0	0	0	0	0	0	316	0	0	0	0	0	0	0	0	0	0	0	0	0	0	0	0	0	0	0	0	0	0	0	0	0	0	0
Bacteria	Proteobacteria	Gammaproteobacteria	Gammaproteobacteria Incertae Sedis	Unknown Family	Acidibacter	0	0	0	0	0	0	48	0	0	0	0	154	0	0	0	0	0	0	111	0	0	0	0	0	0	0	0	0	0	0	0	0	0	0	3	0	0	0	0
Bacteria	Firmicutes	Clostridia	Peptostreptococcales-Tissierellales	Anaerovoracaceae	[Eubacterium] nodatum group	0	0	0	0	0	0	0	0	0	0	0	136	0	0	10	0	0	0	0	0	0	0	0	0	0	0	6	0	0	19	25	0	0	0	0	0	0	0	120
Bacteria	Actinobacteriota	Thermoleophilia	Gaiellales	NA	NA	0	0	0	0	0	0	0	0	288	27	0	0	0	0	0	0	0	0	0	0	0	0	0	0	0	0	0	0	0	0	0	0	0	0	0	0	0	0	0
Bacteria	Firmicutes	Bacilli	Bacillales	Bacillaceae	NA	0	0	87	0	0	0	0	0	0	0	0	0	0	41	43	0	0	0	0	0	0	0	0	0	108	0	0	0	0	0	0	0	36	0	0	0	0	0	0
Bacteria	Proteobacteria	Gammaproteobacteria	Gammaproteobacteria Incertae Sedis	Unknown Family	Candidatus Berkiella	0	0	0	0	0	0	0	0	0	0	0	0	0	0	0	0	0	315	0	0	0	0	0	0	0	0	0	0	0	0	0	0	0	0	0	0	0	0	0
Bacteria	Verrucomicrobiota	Verrucomicrobiae	Chthoniobacterales	Xiphinematobacteraceae	Candidatus Xiphinematobacter	0	0	0	0	0	0	0	0	0	135	0	0	0	0	16	0	0	0	0	0	0	36	0	51	0	30	22	0	0	0	0	0	0	0	0	24	0	0	0
Bacteria	Myxococcota	Polyangia	Haliangiales	Haliangiaceae	Haliangium	0	0	0	0	0	0	0	0	0	0	0	0	0	96	18	0	0	0	50	70	19	0	13	0	0	0	0	0	0	0	0	0	48	0	0	0	0	0	0
Bacteria	Fusobacteriota	Fusobacteriia	Fusobacteriales	Fusobacteriaceae	Fusobacterium	0	0	0	0	0	0	0	0	0	0	0	0	0	0	0	0	0	0	0	0	0	69	14	0	116	0	0	18	0	0	0	0	0	0	0	0	0	97	0
Bacteria	Planctomycetota	Planctomycetes	Pirellulales	Pirellulaceae	NA	0	64	0	0	0	0	0	0	0	0	0	0	24	0	0	0	0	0	0	0	0	0	0	0	0	47	17	0	0	47	0	0	0	0	0	0	0	0	113
Bacteria	Actinobacteriota	Thermoleophilia	Gaiellales	NA	NA	0	0	0	0	0	0	0	0	0	102	41	0	0	0	0	0	0	0	0	0	0	0	14	0	88	0	0	0	0	0	0	0	0	0	67	0	0	0	0
Bacteria	Firmicutes	Clostridia	Peptostreptococcales-Tissierellales	Peptostreptococcaceae	Paraclostridium	0	0	0	0	0	0	0	0	0	0	0	0	0	0	0	0	0	312	0	0	0	0	0	0	0	0	0	0	0	0	0	0	0	0	0	0	0	0	0
Bacteria	Proteobacteria	Gammaproteobacteria	Xanthomonadales	Rhodanobacteraceae	Rhodanobacter	0	0	0	0	0	0	0	0	0	0	0	0	0	0	0	0	0	0	0	98	0	0	0	0	0	0	19	0	0	26	0	0	0	58	0	0	0	0	110
Bacteria	Planctomycetota	Planctomycetes	Gemmatales	Gemmataceae	Gemmata	0	0	0	0	0	0	0	0	0	94	0	0	0	0	0	0	0	0	0	0	7	66	0	0	0	0	0	0	0	0	26	0	0	0	0	0	0	0	117
Bacteria	Actinobacteriota	Thermoleophilia	Gaiellales	NA	NA	0	0	0	0	0	0	0	0	0	0	17	0	0	0	0	0	0	0	0	0	0	56	0	0	63	0	0	0	0	0	16	0	0	0	0	0	0	158	0
Bacteria	Firmicutes	Bacilli	Staphylococcales	Staphylococcaceae	Staphylococcus	0	0	0	0	0	0	0	0	0	0	0	310	0	0	0	0	0	0	0	0	0	0	0	0	0	0	0	0	0	0	0	0	0	0	0	0	0	0	0
Bacteria	Proteobacteria	Gammaproteobacteria	Xanthomonadales	Xanthomonadaceae	Xanthomonas	0	0	0	0	0	0	0	0	0	0	0	285	0	0	0	0	0	25	0	0	0	0	0	0	0	0	0	0	0	0	0	0	0	0	0	0	0	0	0
Bacteria	Acidobacteriota	Vicinamibacteria	Vicinamibacterales	Vicinamibacteraceae	NA	0	0	0	0	0	0	0	0	0	0	0	0	0	0	0	168	0	72	0	0	0	0	0	0	70	0	0	0	0	0	0	0	0	0	0	0	0	0	0
Bacteria	Acidobacteriota	Acidobacteriae	Acidobacteriales	Koribacteraceae	Candidatus Koribacter	0	0	0	0	0	0	0	0	0	0	0	0	0	0	0	0	0	0	0	0	0	0	0	0	82	0	0	71	0	0	0	0	0	0	0	0	0	157	0
Bacteria	Firmicutes	Clostridia	Lachnospirales	Lachnospiraceae	NA	0	0	0	0	0	0	31	0	0	0	0	0	0	0	0	0	0	0	0	0	0	0	0	0	0	0	39	0	0	40	37	0	0	0	0	0	0	0	163
Bacteria	Firmicutes	Bacilli	Staphylococcales	Staphylococcaceae	Staphylococcus	26	0	0	0	0	0	0	0	0	0	80	0	0	0	0	116	0	0	0	0	0	0	0	37	0	0	0	50	0	0	0	0	0	0	0	0	0	0	0
Bacteria	Proteobacteria	Gammaproteobacteria	Xanthomonadales	Xanthomonadaceae	Arenimonas	0	0	0	0	0	14	0	0	0	17	0	0	3	0	23	0	0	0	0	0	0	0	0	0	0	0	0	108	32	14	58	0	0	0	0	40	0	0	0
Bacteria	Acidobacteriota	Blastocatellia	Pyrinomonadales	Pyrinomonadaceae	RB41	0	0	0	0	0	0	0	0	0	0	0	148	0	0	0	0	0	0	0	0	0	0	0	73	67	0	0	0	0	21	0	0	0	0	0	0	0	0	0
Bacteria	Firmicutes	Bacilli	Lactobacillales	Lactobacillaceae	Lactobacillus	0	0	0	0	0	0	0	0	0	0	0	0	0	0	0	0	0	0	0	0	0	0	0	157	0	0	0	0	0	0	0	0	0	0	0	0	0	152	0
Bacteria	Proteobacteria	Alphaproteobacteria	Acetobacterales	Acetobacteraceae	Roseomonas	53	0	0	0	0	0	64	0	0	0	0	0	0	0	0	0	0	0	0	0	0	48	44	0	0	0	0	34	0	27	0	38	0	0	0	0	0	0	0
Bacteria	Firmicutes	Clostridia	Peptostreptococcales-Tissierellales	W5053	NA	0	0	0	0	0	97	0	0	0	0	0	0	0	0	0	0	0	0	0	0	0	0	0	0	0	0	124	0	0	0	0	0	0	0	0	87	0	0	0
Bacteria	Firmicutes	Clostridia	Lachnospirales	Lachnospiraceae	Blautia	0	0	0	0	0	0	19	46	0	58	0	0	0	7	0	0	0	0	0	0	39	30	0	0	0	0	0	0	0	0	0	60	0	0	0	0	49	0	0
Bacteria	Chloroflexi	KD4-96	NA	NA	NA	0	0	0	0	0	0	0	0	0	0	0	0	0	0	0	0	0	0	0	31	0	0	0	0	88	0	0	0	0	0	0	0	0	0	0	0	36	153	0
Bacteria	Synergistota	Synergistia	Synergistales	Synergistaceae	Fretibacterium	0	0	104	0	0	0	0	0	0	0	0	0	0	0	0	0	0	0	0	0	0	0	0	0	0	0	39	0	0	0	38	0	0	0	0	0	0	0	127
Bacteria	Proteobacteria	Alphaproteobacteria	Elsterales	NA	NA	0	0	0	0	0	0	0	41	0	0	0	0	16	60	33	0	0	0	0	0	0	0	44	0	0	30	0	0	0	21	0	0	63	0	0	0	0	0	0
Bacteria	Actinobacteriota	Actinobacteria	Micromonosporales	Micromonosporaceae	Actinoplanes	0	30	0	0	0	0	0	0	0	68	0	0	0	0	0	166	0	0	0	0	0	43	0	0	0	0	0	0	0	0	0	0	0	0	0	0	0	0	0
Bacteria	Chloroflexi	KD4-96	NA	NA	NA	0	0	0	0	0	0	27	0	0	0	0	0	0	0	0	0	0	0	0	0	0	0	66	0	43	0	19	79	0	0	0	0	0	0	0	0	0	73	0
Bacteria	Proteobacteria	Alphaproteobacteria	Sphingomonadales	Sphingomonadaceae	Sphingomonas	0	0	0	0	0	0	0	0	0	0	0	0	0	133	0	0	0	0	90	0	0	0	0	0	0	0	0	0	0	0	0	0	84	0	0	0	0	0	0
Bacteria	Verrucomicrobiota	Verrucomicrobiae	Chthoniobacterales	Chthoniobacteraceae	Candidatus Udaeobacter	0	26	0	0	0	0	0	0	0	0	26	82	0	0	0	0	0	0	0	0	0	0	17	57	33	0	0	0	0	0	0	0	0	0	65	0	0	0	0
Bacteria	Firmicutes	Desulfitobacteriia	Desulfitobacteriales	Desulfitobacteriaceae	Desulfosporosinus	0	0	0	0	0	0	0	0	0	163	0	0	0	0	0	0	0	0	0	73	0	70	0	0	0	0	0	0	0	0	0	0	0	0	0	0	0	0	0
Bacteria	Proteobacteria	Alphaproteobacteria	Rhodobacterales	Rhodobacteraceae	Rhodobacter	0	0	0	0	0	0	0	0	0	1	0	1	40	0	89	0	2	1	0	0	8	0	0	0	0	0	2	0	104	0	57	0	1	0	0	0	0	0	0
Bacteria	Firmicutes	Clostridia	Oscillospirales	Ruminococcaceae	Ruminococcus	0	0	0	0	0	0	0	0	0	0	129	177	0	0	0	0	0	0	0	0	0	0	0	0	0	0	0	0	0	0	0	0	0	0	0	0	0	0	0
Bacteria	Acidobacteriota	Vicinamibacteria	Vicinamibacterales	NA	NA	0	0	0	0	0	0	0	0	0	0	0	0	0	0	0	0	0	0	0	0	0	0	0	102	0	39	18	0	0	0	0	0	0	0	147	0	0	0	0
Bacteria	Chloroflexi	Ktedonobacteria	C0119	NA	NA	0	0	0	0	0	0	0	25	0	0	0	0	0	0	0	0	0	0	0	0	0	0	0	99	0	0	17	15	11	0	20	0	0	0	0	0	62	0	57
Bacteria	Planctomycetota	Planctomycetes	Isosphaerales	Isosphaeraceae	Aquisphaera	0	0	0	0	0	18	0	27	0	29	14	0	0	0	0	0	0	0	0	0	0	74	0	0	0	0	13	25	0	0	28	0	0	47	0	30	0	0	0
Bacteria	Firmicutes	Bacilli	Erysipelotrichales	Erysipelotrichaceae	Solobacterium	0	0	0	0	0	0	0	0	0	0	0	0	0	0	0	0	0	0	0	0	0	0	0	70	78	0	0	0	0	0	0	0	0	0	0	0	0	157	0
Bacteria	Bacteroidota	Bacteroidia	Bacteroidales	Muribaculaceae	NA	0	0	0	0	0	0	0	0	226	0	0	0	0	0	0	0	0	0	26	0	0	0	0	0	0	0	0	0	0	0	0	0	0	0	53	0	0	0	0
Bacteria	Verrucomicrobiota	Verrucomicrobiae	Pedosphaerales	Pedosphaeraceae	NA	0	0	0	0	0	0	0	0	285	0	0	0	0	0	0	0	0	0	0	0	0	0	0	0	0	0	0	0	0	0	0	20	0	0	0	0	0	0	0
Bacteria	Acidobacteriota	Vicinamibacteria	Vicinamibacterales	Vicinamibacteraceae	NA	0	0	0	0	0	0	0	0	0	0	51	0	0	0	0	0	0	0	0	93	0	0	0	0	0	19	0	52	0	0	0	58	0	0	0	31	0	0	0
Bacteria	Proteobacteria	Gammaproteobacteria	Burkholderiales	Nitrosomonadaceae	MND1	0	0	0	0	0	0	32	0	0	0	0	0	0	0	0	0	0	0	0	56	0	0	32	64	67	0	23	11	0	0	18	0	0	0	0	0	0	0	0
Bacteria	Proteobacteria	Alphaproteobacteria	Rhizobiales	Rhizobiaceae	NA	0	0	0	0	0	0	0	0	0	0	0	0	0	0	0	0	303	0	0	0	0	0	0	0	0	0	0	0	0	0	0	0	0	0	0	0	0	0	0
Bacteria	Desulfobacterota	Desulfuromonadia	Geobacterales	Geobacteraceae	Geobacter	0	0	0	0	0	0	0	0	0	0	0	0	0	0	0	0	0	0	0	0	0	0	0	0	0	43	0	0	0	51	0	0	0	0	0	0	0	0	209
Bacteria	Bacteroidota	Bacteroidia	Bacteroidales	Prevotellaceae	Prevotella	0	0	0	0	0	0	0	0	0	0	0	0	0	0	0	0	0	0	0	0	0	0	0	0	0	0	0	0	0	79	75	0	0	0	0	0	0	0	149
Bacteria	Proteobacteria	Gammaproteobacteria	Burkholderiales	Nitrosomonadaceae	Ellin6067	81	0	0	0	0	0	0	0	0	0	0	0	0	0	0	0	0	0	0	0	0	53	0	0	0	0	42	0	0	0	0	0	0	0	0	0	0	0	126
Bacteria	Firmicutes	Clostridia	Oscillospirales	Ruminococcaceae	Faecalibacterium	66	0	0	0	0	0	0	0	0	0	0	0	0	0	0	0	0	0	0	0	0	0	0	0	0	0	0	0	0	0	106	0	0	0	0	0	0	0	130
Bacteria	Proteobacteria	Alphaproteobacteria	Rhodobacterales	Rhodobacteraceae	Tabrizicola	0	0	0	0	0	0	0	0	0	0	0	0	0	0	0	302	0	0	0	0	0	0	0	0	0	0	0	0	0	0	0	0	0	0	0	0	0	0	0
Bacteria	Proteobacteria	Alphaproteobacteria	Sphingomonadales	Sphingomonadaceae	Sphingomonas	0	0	0	0	0	0	0	0	0	0	0	0	0	0	0	0	0	0	0	0	0	0	0	0	0	0	19	39	0	15	40	0	0	0	0	0	0	0	189
Bacteria	Acidobacteriota	Vicinamibacteria	Vicinamibacterales	NA	NA	0	0	0	0	0	0	0	0	0	0	0	0	0	0	26	0	0	0	0	0	0	0	0	0	0	0	0	108	0	0	36	0	0	0	0	15	117	0	0
Bacteria	Proteobacteria	Alphaproteobacteria	Rhizobiales	Rhizobiaceae	Pseudaminobacter	0	0	0	0	6	0	0	0	0	0	0	0	0	0	0	0	0	0	0	0	0	0	0	50	0	0	23	0	41	0	0	0	0	85	0	0	96	0	0
Bacteria	Bacteroidota	Bacteroidia	Bacteroidales	Muribaculaceae	NA	0	0	0	0	0	0	0	0	0	0	0	142	0	0	0	0	0	0	0	0	0	0	0	0	0	0	0	0	0	0	0	0	0	0	0	0	0	159	0
Bacteria	Proteobacteria	Alphaproteobacteria	Sphingomonadales	Sphingomonadaceae	Ellin6055	0	0	0	0	0	0	26	0	0	0	0	0	0	0	0	0	0	0	0	0	0	0	47	0	0	0	17	0	0	0	35	0	0	176	0	0	0	0	0
Bacteria	Bacteroidota	Bacteroidia	Bacteroidales	Tannerellaceae	Tannerella	0	0	0	0	0	0	0	0	0	0	0	0	0	0	0	0	0	0	0	0	0	0	0	173	0	0	0	0	0	0	0	0	0	0	128	0	0	0	0
Bacteria	Actinobacteriota	MB-A2-108	NA	NA	NA	0	0	0	0	0	0	0	0	0	0	0	0	0	0	23	0	0	0	0	0	0	0	0	37	0	65	27	65	19	7	25	33	0	0	0	0	0	0	0
Bacteria	Planctomycetota	Planctomycetes	Gemmatales	Gemmataceae	Gemmata	0	0	0	0	0	0	0	20	0	0	0	0	0	138	43	0	0	0	0	0	0	0	0	0	0	0	0	0	0	0	0	0	100	0	0	0	0	0	0
Bacteria	Acidobacteriota	Vicinamibacteria	Vicinamibacterales	NA	NA	0	0	0	0	0	0	0	0	0	0	0	0	0	0	0	300	0	0	0	0	0	0	0	0	0	0	0	0	0	0	0	0	0	0	0	0	0	0	0
Bacteria	Firmicutes	Clostridia	Lachnospirales	Lachnospiraceae	NA	0	0	0	0	0	0	0	0	0	0	0	0	0	0	0	0	0	0	0	0	0	0	0	78	0	0	0	22	0	20	54	35	0	0	0	0	0	0	91
Bacteria	Verrucomicrobiota	Verrucomicrobiae	Chthoniobacterales	Chthoniobacteraceae	Chthoniobacter	0	0	0	0	0	0	0	0	205	0	0	0	0	0	0	0	0	0	0	0	0	0	0	33	0	0	14	0	0	12	0	0	0	0	0	0	0	0	36
Bacteria	Firmicutes	Clostridia	Peptostreptococcales-Tissierellales	Parvimonas	NA	0	0	0	0	0	0	0	0	0	0	0	0	0	0	0	0	0	0	0	0	0	0	0	0	0	0	0	0	0	0	0	0	0	0	0	0	0	300	0
Bacteria	Myxococcota	Polyangia	Haliangiales	Haliangiaceae	Haliangium	16	0	0	0	0	0	0	0	0	0	0	0	0	0	0	0	0	0	76	0	23	74	0	0	0	0	20	0	16	31	0	0	0	0	0	43	0	0	0
Bacteria	Firmicutes	Clostridia	Peptostreptococcales-Tissierellales	Anaerococcus	NA	0	0	0	0	0	0	0	0	0	0	0	0	0	0	0	0	0	0	0	0	0	0	0	0	0	0	0	0	18	0	0	0	0	0	0	0	281	0	0
Bacteria	Bacteroidota	Bacteroidia	Bacteroidales	Porphyromonadaceae	Porphyromonas	0	0	0	0	0	0	0	0	0	0	0	0	0	0	0	0	0	0	0	0	0	0	0	0	0	0	0	0	0	0	0	0	0	0	0	0	0	299	0
Bacteria	Bacteroidota	Bacteroidia	Bacteroidales	Muribaculaceae	NA	0	0	0	0	0	0	0	84	0	0	0	0	0	0	15	0	0	0	0	0	0	0	0	0	0	0	0	0	0	0	0	0	0	200	0	0	0	0	0
Bacteria	Acidobacteriota	Acidobacteriae	Solibacterales	Solibacteraceae	Candidatus Solibacter	65	0	0	0	0	0	0	0	0	0	0	0	0	0	0	0	0	0	0	0	0	0	0	0	95	0	0	53	0	0	0	0	0	0	0	0	0	85	0
Bacteria	Proteobacteria	Gammaproteobacteria	Pseudomonadales	Moraxellaceae	Acinetobacter	0	132	0	0	0	0	0	0	0	0	0	0	0	0	0	0	0	0	0	0	0	0	0	0	0	0	0	0	0	0	0	166	0	0	0	0	0	0	0
Bacteria	Myxococcota	Polyangia	Haliangiales	Haliangiaceae	Haliangium	0	26	0	0	0	0	0	0	0	0	0	0	0	0	0	0	0	0	0	0	0	0	0	72	0	0	0	0	0	0	0	0	0	0	0	0	0	200	0
Bacteria	Chloroflexi	Anaerolineae	Anaerolineales	Anaerolineaceae	Flexilinea	0	0	0	0	0	18	0	0	0	0	0	0	0	10	6	0	0	0	0	0	0	0	0	0	130	0	18	103	0	0	13	0	0	0	0	0	0	0	0
Bacteria	Actinobacteriota	Thermoleophilia	Gaiellales	Gaiellaceae	Gaiella	0	0	28	0	0	0	0	0	0	0	0	0	11	0	16	0	8	0	0	0	0	0	0	53	63	0	32	0	38	0	0	0	0	0	49	0	0	0	0
Bacteria	Bacteroidota	Bacteroidia	Flavobacteriales	Crocinitomicaceae	Fluviicola	0	0	217	0	0	0	0	0	0	80	0	0	0	0	0	0	0	0	0	0	0	0	0	0	0	0	0	0	0	0	0	0	0	0	0	0	0	0	0
Bacteria	Planctomycetota	Planctomycetes	Pirellulales	Pirellulaceae	NA	0	0	0	0	0	0	0	0	0	0	0	0	0	0	0	0	0	0	0	37	0	0	0	0	0	56	0	0	0	24	41	0	0	0	0	0	0	0	139
Bacteria	Proteobacteria	Gammaproteobacteria	Steroidobacterales	Steroidobacteraceae	Steroidobacter	0	0	0	0	0	0	0	0	0	0	0	0	0	0	0	0	0	0	0	0	0	77	0	0	0	52	0	0	0	0	0	0	0	0	0	0	168	0	0
Bacteria	Actinobacteriota	Thermoleophilia	Solirubrobacterales	Solirubrobacteraceae	Solirubrobacter	18	0	0	0	0	0	0	0	0	0	0	0	0	0	0	0	0	0	0	0	0	0	0	0	15	16	11	24	0	13	39	0	0	0	0	0	0	115	45
Bacteria	Planctomycetota	Phycisphaerae	Tepidisphaerales	WD2101 soil group	NA	0	0	0	0	0	0	0	0	0	0	0	0	0	125	29	0	0	0	0	74	0	0	0	0	0	0	0	0	0	0	0	0	68	0	0	0	0	0	0
Bacteria	Actinobacteriota	Actinobacteria	Micromonosporales	Micromonosporaceae	NA	0	0	0	0	0	0	0	0	238	0	0	0	0	0	0	0	0	0	0	0	0	0	0	0	0	0	0	0	0	0	0	0	0	0	0	0	58	0	0
Bacteria	Bacteroidota	Bacteroidia	Bacteroidales	Prevotellaceae	Prevotella	0	0	0	0	0	0	0	0	0	0	0	0	0	0	0	0	0	0	0	0	0	0	0	0	0	0	0	0	0	0	0	0	0	0	0	0	0	296	0
Bacteria	Firmicutes	Clostridia	Oscillospirales	Ruminococcaceae	CAG-352	57	0	0	0	0	35	0	0	0	0	0	150	0	0	0	0	0	0	0	0	0	0	0	47	6	0	0	0	0	0	0	0	0	0	0	0	0	0	0
Bacteria	Proteobacteria	Gammaproteobacteria	Burkholderiales	Nitrosomonadaceae	GOUTA6	0	43	0	0	0	0	0	0	0	0	0	0	15	0	44	0	0	0	0	0	0	39	0	0	0	0	0	0	0	50	0	0	0	0	0	0	0	0	104
Bacteria	Patescibacteria	Saccharimonadia	Saccharimonadales	NA	NA	0	0	0	0	0	0	0	0	0	0	135	0	0	0	0	0	0	0	0	0	0	0	0	0	0	0	28	0	0	14	28	0	0	0	0	0	0	0	90
Bacteria	Firmicutes	Clostridia	Oscillospirales	Ruminococcaceae	Incertae Sedis	0	0	0	0	0	0	0	0	0	0	0	295	0	0	0	0	0	0	0	0	0	0	0	0	0	0	0	0	0	0	0	0	0	0	0	0	0	0	0
Bacteria	Planctomycetota	Planctomycetes	Pirellulales	Pirellulaceae	NA	0	0	47	0	0	0	0	0	0	0	0	0	18	7	0	0	0	0	0	0	0	0	0	0	83	0	0	83	0	14	0	43	0	0	0	0	0	0	0
Bacteria	Firmicutes	Clostridia	Lachnospirales	Lachnospiraceae	Tuzzerella	0	0	0	0	0	0	0	0	0	0	0	0	0	0	0	0	0	0	0	0	0	0	0	0	0	0	0	0	0	0	0	0	0	0	0	0	0	295	0
Bacteria	Firmicutes	Clostridia	Lachnospirales	Lachnospiraceae	Lachnospiraceae NK4A136 group	0	0	0	0	0	0	35	0	0	0	0	0	0	0	0	0	0	0	0	0	0	0	0	108	53	0	0	48	0	0	0	0	0	0	0	0	50	0	0
Bacteria	Chloroflexi	Ktedonobacteria	Ktedonobacterales	Ktedonobacteraceae	1959-1	0	0	0	0	0	0	0	0	0	0	0	0	0	0	0	0	0	0	0	0	0	0	0	0	0	37	0	0	0	0	0	0	0	0	164	0	0	0	93
Bacteria	Acidobacteriota	Vicinamibacteria	Subgroup 17	NA	NA	0	0	27	0	0	0	0	0	0	15	0	0	7	0	0	0	0	0	0	0	0	19	0	0	0	32	16	60	0	0	32	56	0	0	0	29	0	0	0
Bacteria	Desulfobacterota	Desulfobulbia	Desulfobulbales	Desulfobulbaceae	Desulfobulbus	0	0	0	0	0	0	0	0	0	0	0	293	0	0	0	0	0	0	0	0	0	0	0	0	0	0	0	0	0	0	0	0	0	0	0	0	0	0	0
Bacteria	Chloroflexi	KD4-96	NA	NA	NA	0	0	0	0	0	0	0	0	0	0	0	0	0	0	0	0	0	0	43	79	0	0	0	0	0	0	0	0	0	0	43	0	0	0	0	0	128	0	0
Bacteria	Firmicutes	Clostridia	Lachnospirales	Lachnospiraceae	Lachnospiraceae NK4A136 group	0	0	164	0	0	0	0	0	0	0	0	0	0	7	0	0	0	0	0	0	21	0	0	0	89	0	0	0	0	0	12	0	0	0	0	0	0	0	0
Bacteria	Bacteroidota	Bacteroidia	Chitinophagales	Chitinophagaceae	Puia	0	0	0	0	0	0	0	0	0	0	0	0	0	0	0	0	0	0	0	0	0	0	0	104	0	0	0	0	0	0	0	0	0	0	0	0	0	189	0
Bacteria	Bacteroidota	Bacteroidia	Bacteroidales	Bacteroidaceae	Bacteroides	0	0	55	0	0	0	0	0	0	0	0	0	0	125	53	0	0	0	0	0	0	0	0	0	0	0	0	0	0	0	0	0	59	0	0	0	0	0	0
Bacteria	Chloroflexi	KD4-96	NA	NA	NA	0	0	36	0	0	0	0	51	0	0	0	0	0	73	40	0	0	0	0	0	0	0	0	0	0	0	10	0	22	0	11	0	49	0	0	0	0	0	0
Bacteria	Firmicutes	Bacilli	Acholeplasmatales	Acholeplasmataceae	Anaeroplasma	38	0	58	0	0	50	0	0	0	0	0	0	0	0	25	0	0	0	0	0	0	0	0	0	0	34	0	0	12	9	0	0	0	0	0	65	0	0	0
Bacteria	Firmicutes	Bacilli	Thermoactinomycetales	Thermoactinomycetaceae	NA	0	0	0	30	140	0	0	0	0	0	0	121	0	0	0	0	0	0	0	0	0	0	0	0	0	0	0	0	0	0	0	0	0	0	0	0	0	0	0
Bacteria	Verrucomicrobiota	Verrucomicrobiae	Pedosphaerales	Pedosphaeraceae	NA	0	0	0	0	0	43	0	24	0	0	0	0	0	0	6	68	0	0	0	0	0	0	0	0	0	16	0	0	33	0	0	68	0	0	0	33	0	0	0
Bacteria	Firmicutes	Bacilli	Lactobacillales	Streptococcaceae	Lactococcus	0	0	0	0	0	4	0	40	0	0	0	177	0	0	0	0	31	39	0	0	0	0	0	0	0	0	0	0	0	0	0	0	0	0	0	0	0	0	0
Bacteria	Nitrospirota	4-29-1	NA	NA	NA	0	0	0	0	0	0	0	0	0	0	0	6	0	0	0	0	0	0	0	0	18	0	0	0	0	22	0	0	0	0	0	0	0	0	183	0	0	0	62
Bacteria	MBNT15	NA	NA	NA	NA	0	0	16	0	0	0	0	0	0	0	0	0	0	0	0	0	0	0	0	0	0	47	0	0	0	0	19	20	0	30	67	0	0	0	0	0	0	0	92
Bacteria	Actinobacteriota	Acidimicrobiia	Microtrichales	NA	NA	0	0	0	0	0	0	0	0	0	0	0	0	0	0	0	0	0	133	54	0	0	0	0	0	0	0	16	38	21	0	0	0	0	0	0	29	0	0	0
Bacteria	Proteobacteria	Gammaproteobacteria	Xanthomonadales	Xanthomonadaceae	Arenimonas	0	0	0	0	0	0	0	0	0	0	0	0	0	0	0	0	0	0	0	0	0	48	0	47	0	65	0	0	0	0	16	0	0	0	0	28	87	0	0
Bacteria	Bacteroidota	Bacteroidia	Bacteroidales	Rikenellaceae	Alistipes	0	0	0	0	0	0	0	0	0	0	0	0	0	15	0	0	0	0	0	0	0	0	72	0	0	19	0	71	0	9	49	56	0	0	0	0	0	0	0
Bacteria	Chloroflexi	Gitt-GS-136	NA	NA	NA	0	0	0	0	0	0	0	0	0	0	0	0	0	9	0	0	0	0	0	0	0	0	0	73	0	30	0	35	0	0	0	0	0	0	0	0	53	91	0
Bacteria	Firmicutes	Clostridia	Clostridiales	Caloramatoraceae	Fonticella	0	0	0	0	0	0	0	0	0	0	0	0	0	0	0	0	0	0	0	0	0	0	0	0	291	0	0	0	0	0	0	0	0	0	0	0	0	0	0
Bacteria	Proteobacteria	Alphaproteobacteria	Sphingomonadales	Sphingomonadaceae	Sphingomonas	0	0	0	0	0	0	0	0	0	0	0	0	14	0	0	0	0	0	0	0	0	0	0	0	0	0	0	54	0	23	69	0	0	0	0	0	0	0	131
Bacteria	Planctomycetota	Planctomycetes	Pirellulales	Pirellulaceae	NA	0	0	0	0	0	0	0	0	0	0	0	0	0	0	0	0	0	0	0	0	0	0	112	0	0	95	0	0	28	0	55	0	0	0	0	0	0	0	0
Bacteria	Synergistota	Synergistia	Synergistales	Synergistaceae	Fretibacterium	58	0	0	0	0	0	0	38	0	0	0	0	0	38	44	0	0	0	0	0	0	0	28	0	0	25	0	0	0	0	0	0	58	0	0	0	0	0	0
Bacteria	Planctomycetota	Planctomycetes	Pirellulales	Pirellulaceae	Blastopirellula	42	0	0	0	0	0	0	0	0	0	0	0	0	41	5	0	0	0	0	0	0	0	62	0	0	47	0	24	0	6	0	0	22	40	0	0	0	0	0
Bacteria	Chloroflexi	Anaerolineae	SJA-15	NA	NA	35	0	0	0	0	0	0	0	0	0	0	0	0	3	0	0	49	0	0	0	0	0	0	0	56	26	0	14	0	8	18	16	0	0	0	0	0	0	64
Bacteria	Proteobacteria	Gammaproteobacteria	Xanthomonadales	Rhodanobacteraceae	Dokdonella	0	0	0	145	0	0	0	0	0	0	0	0	0	0	0	0	0	0	0	0	0	0	33	0	0	0	0	40	0	7	14	50	0	0	0	0	0	0	0
Bacteria	Verrucomicrobiota	Verrucomicrobiae	Pedosphaerales	Pedosphaeraceae	ADurb.Bin063-1	0	0	0	0	0	0	0	0	0	0	61	0	0	0	0	0	0	0	0	0	0	57	0	47	0	0	0	56	0	0	15	24	0	0	0	29	0	0	0
Bacteria	Firmicutes	Clostridia	Clostridiales	Clostridiaceae	Clostridium sensu stricto 1	0	0	111	0	0	0	0	0	0	0	0	0	0	0	0	0	0	0	0	178	0	0	0	0	0	0	0	0	0	0	0	0	0	0	0	0	0	0	0
Bacteria	Acidobacteriota	Vicinamibacteria	Vicinamibacterales	NA	NA	0	0	0	0	0	0	0	0	0	0	0	0	0	0	0	0	0	0	0	0	0	0	0	0	0	0	0	0	0	0	0	0	0	0	0	0	0	289	0
Bacteria	Acidobacteriota	Acidobacteriae	Solibacterales	Solibacteraceae	Candidatus Solibacter	0	0	0	0	0	0	0	0	0	0	0	0	37	0	0	0	0	0	0	0	0	0	0	0	0	0	0	0	0	0	0	0	0	0	0	0	0	252	0
Bacteria	Verrucomicrobiota	Verrucomicrobiae	Chthoniobacterales	Chthoniobacteraceae	Candidatus Udaeobacter	0	0	0	0	0	0	0	0	0	0	0	0	0	131	44	0	0	0	0	0	0	0	0	0	0	0	0	0	0	0	0	0	114	0	0	0	0	0	0
Bacteria	Chloroflexi	NA	NA	NA	NA	0	35	0	0	0	0	0	0	0	0	0	0	0	62	62	0	0	0	0	0	0	0	0	0	0	0	10	0	0	21	14	0	34	0	0	0	0	0	50
Bacteria	Proteobacteria	Gammaproteobacteria	Pseudomonadales	Moraxellaceae	Acinetobacter	0	0	0	0	0	0	0	0	288	0	0	0	0	0	0	0	0	0	0	0	0	0	0	0	0	0	0	0	0	0	0	0	0	0	0	0	0	0	0
Bacteria	Firmicutes	Clostridia	Clostridia vadinBB60 group	NA	NA	0	0	0	0	0	0	0	0	0	0	0	199	0	0	0	0	0	0	0	0	0	0	0	0	0	0	0	0	0	0	0	0	0	88	0	0	0	0	0
Bacteria	Chloroflexi	KD4-96	NA	NA	NA	0	0	0	0	0	0	0	0	208	0	0	0	0	0	0	0	0	0	0	31	0	0	0	0	48	0	0	0	0	0	0	0	0	0	0	0	0	0	0
Bacteria	Bacteroidota	Bacteroidia	Chitinophagales	Chitinophagaceae	Terrimonas	0	0	0	0	0	0	0	0	0	0	0	0	0	0	0	0	0	0	0	0	0	0	0	0	287	0	0	0	0	0	0	0	0	0	0	0	0	0	0
Bacteria	Proteobacteria	Alphaproteobacteria	Sphingomonadales	Sphingomonadaceae	Altererythrobacter	0	0	0	0	0	0	0	0	0	0	0	0	0	0	7	0	0	0	0	0	0	0	0	0	121	0	0	99	0	5	0	55	0	0	0	0	0	0	0
Bacteria	Firmicutes	Clostridia	Oscillospirales	Ruminococcaceae	Subdoligranulum	0	0	0	0	0	0	0	0	0	0	0	0	0	0	0	0	0	0	0	0	0	0	0	0	0	73	0	19	0	15	0	0	0	64	0	0	116	0	0
Bacteria	Bacteroidota	Bacteroidia	Bacteroidales	Tannerellaceae	Tannerella	0	0	0	0	0	0	0	0	287	0	0	0	0	0	0	0	0	0	0	0	0	0	0	0	0	0	0	0	0	0	0	0	0	0	0	0	0	0	0
Bacteria	Actinobacteriota	Acidimicrobiia	IMCC26256	NA	NA	49	0	0	0	0	0	0	44	0	53	0	0	0	0	0	0	0	0	0	0	0	32	33	0	0	17	12	0	0	15	0	31	0	0	0	0	0	0	0
Bacteria	Planctomycetota	Planctomycetes	Gemmatales	Gemmataceae	Fimbriiglobus	0	0	0	32	0	0	0	0	0	0	0	0	0	0	9	0	9	0	0	0	0	0	18	0	0	0	9	45	0	7	45	0	0	81	0	31	0	0	0
Bacteria	Proteobacteria	Alphaproteobacteria	Rhizobiales	Rhodomicrobiaceae	Rhodomicrobium	0	0	0	0	21	0	0	0	0	0	0	0	0	0	29	0	0	0	0	0	0	0	0	0	0	39	15	99	0	0	41	0	0	0	0	42	0	0	0
Bacteria	Bacteroidota	Bacteroidia	Bacteroidales	Prevotellaceae	Prevotella	0	0	0	0	0	0	0	0	0	0	0	0	0	0	0	0	0	0	0	85	0	0	0	0	0	0	34	31	0	31	12	0	0	0	0	0	0	0	93
Bacteria	Bacteroidota	Bacteroidia	Bacteroidales	Muribaculaceae	NA	0	0	0	0	0	0	0	0	0	0	0	0	0	0	0	0	0	0	0	0	0	0	0	27	129	53	0	24	0	0	0	0	0	0	0	0	53	0	0
Bacteria	Firmicutes	Clostridia	Lachnospirales	Lachnospiraceae	Lachnospiraceae FCS020 group	0	0	0	0	0	0	0	0	0	0	0	0	0	0	0	0	0	0	0	0	0	0	0	0	82	0	0	0	0	0	0	0	0	79	0	0	0	125	0
Bacteria	Patescibacteria	Saccharimonadia	Saccharimonadales	NA	NA	31	0	0	0	0	0	0	0	0	0	0	0	0	0	0	0	0	0	0	0	0	0	0	0	157	0	0	97	0	0	0	0	0	0	0	0	0	0	0
Bacteria	Actinobacteriota	Thermoleophilia	Gaiellales	NA	NA	0	0	0	0	0	20	0	0	0	0	0	0	0	0	0	0	0	0	0	0	0	55	0	0	0	0	42	30	0	11	28	51	0	0	0	16	0	0	32
Bacteria	Acidobacteriota	Vicinamibacteria	Vicinamibacterales	NA	NA	0	0	0	0	0	0	0	0	0	0	0	285	0	0	0	0	0	0	0	0	0	0	0	0	0	0	0	0	0	0	0	0	0	0	0	0	0	0	0
Bacteria	Firmicutes	Clostridia	Lachnospirales	Lachnospiraceae	Lachnospiraceae NK4A136 group	0	0	0	0	0	0	0	0	0	0	0	0	0	46	0	0	0	0	0	0	37	0	27	66	93	0	0	0	0	0	16	0	0	0	0	0	0	0	0
Bacteria	Verrucomicrobiota	Verrucomicrobiae	Pedosphaerales	Pedosphaeraceae	ADurb.Bin063-1	0	0	34	0	0	0	0	0	0	0	0	0	0	0	0	0	0	0	0	0	0	0	0	0	0	29	42	27	0	0	54	0	0	0	0	34	0	0	65
Bacteria	Bacteroidota	Bacteroidia	Chitinophagales	Chitinophagaceae	NA	0	0	0	0	0	0	0	0	0	0	0	0	0	0	0	0	0	0	0	0	0	0	0	0	0	0	0	0	0	0	0	0	0	0	285	0	0	0	0
Bacteria	Firmicutes	Clostridia	Oscillospirales	Ruminococcaceae	Faecalibacterium	93	0	0	0	14	0	0	0	0	0	4	0	0	0	0	0	73	0	0	0	0	0	0	0	0	0	0	0	0	0	0	0	0	100	0	0	0	0	0
Bacteria	Firmicutes	Negativicutes	Veillonellales-Selenomonadales	Selenomonadaceae	Centipeda	48	0	0	0	0	0	0	0	0	0	0	0	0	0	0	0	0	165	0	0	0	0	44	0	0	27	0	0	0	0	0	0	0	0	0	0	0	0	0
Bacteria	Proteobacteria	Alphaproteobacteria	Rhizobiales	Hyphomicrobiaceae	Hyphomicrobium	0	0	0	0	30	0	0	0	0	0	0	0	0	0	0	0	0	0	0	115	0	0	40	0	0	0	0	43	0	0	0	0	0	56	0	0	0	0	0
Bacteria	Acidobacteriota	Acidobacteriae	Acidobacteriales	NA	NA	0	0	0	0	0	14	0	0	0	0	0	0	0	0	0	0	0	0	81	0	0	0	62	0	0	0	0	0	0	0	0	0	0	0	127	0	0	0	0
Bacteria	Firmicutes	Bacilli	Erysipelotrichales	Erysipelotrichaceae	Bulleidia	0	0	0	0	0	0	0	0	0	38	0	0	0	0	0	0	0	0	0	0	0	0	0	0	114	9	0	0	0	0	0	0	0	45	0	0	78	0	0
Bacteria	Proteobacteria	Gammaproteobacteria	Aeromonadales	Aeromonadaceae	Aeromonas	0	0	0	0	0	0	0	0	0	0	0	284	0	0	0	0	0	0	0	0	0	0	0	0	0	0	0	0	0	0	0	0	0	0	0	0	0	0	0
Bacteria	Proteobacteria	Gammaproteobacteria	Diplorickettsiales	Diplorickettsiaceae	NA	0	0	0	0	0	0	0	0	0	0	0	0	0	0	0	0	80	0	0	0	0	0	0	0	0	0	0	0	0	0	0	0	0	0	0	0	0	204	0
Bacteria	Planctomycetota	Phycisphaerae	Tepidisphaerales	WD2101 soil group	NA	0	0	0	0	0	0	0	0	0	0	0	0	0	0	0	0	0	68	0	0	0	0	0	0	0	0	0	0	0	0	0	0	0	0	0	0	0	216	0
Bacteria	Bacteroidota	Bacteroidia	Bacteroidales	Tannerellaceae	Tannerella	0	0	0	0	0	0	0	0	0	0	0	0	0	0	0	0	0	0	0	0	0	0	0	0	0	0	0	0	0	0	0	0	0	0	0	0	0	284	0
Bacteria	Planctomycetota	Phycisphaerae	Tepidisphaerales	WD2101 soil group	NA	0	0	0	0	0	0	0	0	0	80	0	0	11	15	9	0	0	0	0	0	0	49	0	0	0	0	0	0	0	0	0	0	25	0	0	0	94	0	0
Bacteria	Latescibacterota	NA	NA	NA	NA	0	0	0	0	0	0	0	0	0	34	0	0	0	0	15	0	0	0	0	0	0	0	0	0	0	0	0	0	20	26	23	90	0	0	0	0	0	0	75
Bacteria	Verrucomicrobiota	Verrucomicrobiae	Verrucomicrobiales	Akkermansiaceae	Akkermansia	0	0	0	0	0	0	0	0	75	28	0	0	0	0	0	0	0	0	73	0	0	0	0	0	0	0	23	0	0	0	36	0	0	0	0	0	0	0	48
Bacteria	Actinobacteriota	Actinobacteria	Micrococcales	Promicromonosporaceae	Cellulosimicrobium	0	0	0	0	0	0	0	0	0	0	0	0	0	0	0	283	0	0	0	0	0	0	0	0	0	0	0	0	0	0	0	0	0	0	0	0	0	0	0
Bacteria	Planctomycetota	Planctomycetes	Gemmatales	Gemmataceae	Gemmata	0	0	0	0	0	0	0	0	0	0	0	0	0	0	0	0	0	0	0	0	0	0	0	140	0	0	0	0	0	0	0	0	0	0	143	0	0	0	0
Bacteria	Acidobacteriota	Vicinamibacteria	Vicinamibacterales	NA	NA	0	0	0	0	0	0	0	0	0	0	0	0	0	0	0	0	0	0	0	0	0	0	0	0	69	0	0	0	0	0	0	0	0	0	214	0	0	0	0
Bacteria	Bacteroidota	Bacteroidia	Bacteroidales	Prevotellaceae	Prevotella	0	0	0	0	0	0	50	0	0	0	0	0	0	0	0	0	0	0	0	0	0	0	0	0	11	0	0	0	0	0	0	0	0	0	222	0	0	0	0
Bacteria	Firmicutes	Clostridia	Clostridiales	Clostridiaceae	Clostridium sensu stricto 8	0	0	0	0	0	0	0	0	0	0	0	0	0	0	0	0	0	0	0	0	0	0	0	0	0	0	28	0	0	0	0	0	0	0	0	0	0	255	0
Bacteria	Desulfobacterota	Desulfuromonadia	Geobacterales	Geobacteraceae	Geobacter	0	0	0	0	0	0	0	0	0	0	0	0	0	0	0	0	0	0	0	0	0	0	0	0	0	0	0	0	0	0	0	0	0	0	0	0	0	283	0
Bacteria	Proteobacteria	Alphaproteobacteria	Rhizobiales	Beijerinckiaceae	Methylobacterium-Methylorubrum	0	0	0	0	0	0	0	0	0	0	21	0	0	0	0	0	0	0	0	0	0	32	0	97	0	0	0	0	32	0	63	0	0	0	0	37	0	0	0
Bacteria	Firmicutes	Bacilli	Bacillales	Bacillaceae	NA	0	0	0	0	0	0	0	0	0	0	0	0	14	0	0	0	0	0	0	35	0	0	0	119	28	0	43	0	33	0	0	10	0	0	0	0	0	0	0
Bacteria	Actinobacteriota	Thermoleophilia	Solirubrobacterales	67-14	NA	0	0	0	0	0	0	0	0	0	0	0	0	7	0	0	107	0	0	0	0	0	0	0	0	76	0	0	67	0	0	0	25	0	0	0	0	0	0	0
Bacteria	Nitrospirota	4-29-1	NA	NA	NA	0	0	0	0	0	0	0	0	0	0	0	0	0	0	20	0	0	0	0	0	0	67	0	0	0	23	0	46	0	19	0	59	0	0	0	48	0	0	0
Bacteria	Planctomycetota	Phycisphaerae	Tepidisphaerales	WD2101 soil group	NA	0	0	0	0	0	0	0	0	0	0	0	0	0	0	0	0	0	0	0	0	0	0	0	104	0	0	20	0	0	0	0	0	0	0	158	0	0	0	0
Bacteria	Bacteroidota	Bacteroidia	Bacteroidales	Muribaculaceae	NA	0	0	0	0	0	0	0	0	0	0	0	0	0	0	0	0	0	0	0	0	0	0	0	0	49	0	0	34	0	0	0	0	0	0	0	0	105	94	0
Bacteria	Bacteroidota	Bacteroidia	Cytophagales	Microscillaceae	NA	0	0	0	66	0	0	0	0	0	0	0	0	0	0	0	0	0	0	0	0	0	0	0	0	0	0	0	41	0	0	0	0	0	0	123	0	51	0	0
Bacteria	Entotheonellaeota	Entotheonellia	Entotheonellales	Entotheonellaceae	NA	0	0	0	0	0	0	41	0	0	45	0	0	0	0	20	0	0	0	0	0	0	38	28	0	0	0	0	21	0	17	5	40	0	0	0	26	0	0	0
Bacteria	Chloroflexi	Anaerolineae	Caldilineales	Caldilineaceae	NA	0	0	0	0	0	0	0	0	0	0	0	0	0	0	0	0	0	0	0	46	0	0	0	0	0	27	21	21	0	6	31	57	0	0	0	0	0	0	72
Bacteria	Bacteroidota	Bacteroidia	Bacteroidales	Prevotellaceae	Prevotellaceae UCG-004	0	0	36	0	0	0	0	0	0	0	0	0	0	119	37	0	0	0	0	0	0	0	0	0	0	0	0	0	0	0	0	0	89	0	0	0	0	0	0
Bacteria	Proteobacteria	Gammaproteobacteria	Burkholderiales	SC-I-84	NA	0	0	0	0	0	0	0	0	0	21	0	0	0	0	0	0	0	0	0	0	0	42	0	56	64	0	0	97	0	0	0	0	0	0	0	0	0	0	0
Bacteria	Proteobacteria	Gammaproteobacteria	Pseudomonadales	Moraxellaceae	Acinetobacter	0	0	0	0	0	0	0	0	0	0	0	0	0	0	0	0	0	0	0	280	0	0	0	0	0	0	0	0	0	0	0	0	0	0	0	0	0	0	0
Bacteria	Desulfobacterota	Desulfuromonadia	Geobacterales	Geobacteraceae	Geobacter	0	0	0	0	0	0	0	0	0	0	0	0	0	0	0	0	0	0	0	77	0	0	0	0	49	0	36	0	0	15	65	0	0	0	0	0	0	0	38
Bacteria	Actinobacteriota	Actinobacteria	Micrococcales	Promicromonosporaceae	Cellulosimicrobium	0	0	0	0	0	0	0	0	0	0	0	0	0	0	0	280	0	0	0	0	0	0	0	0	0	0	0	0	0	0	0	0	0	0	0	0	0	0	0
Bacteria	Actinobacteriota	Actinobacteria	Micrococcales	Promicromonosporaceae	Cellulosimicrobium	0	0	0	0	0	0	0	0	0	0	0	0	0	0	0	280	0	0	0	0	0	0	0	0	0	0	0	0	0	0	0	0	0	0	0	0	0	0	0
Bacteria	Spirochaetota	Spirochaetia	Spirochaetales	Spirochaetaceae	Treponema	0	0	0	0	0	0	0	104	0	0	0	0	0	0	0	0	0	0	0	0	0	0	0	0	0	0	0	0	0	0	0	0	0	0	176	0	0	0	0
Bacteria	Proteobacteria	Gammaproteobacteria	Aeromonadales	MB19	NA	0	0	0	0	0	0	0	0	223	0	0	0	0	0	0	0	0	0	0	0	0	0	0	0	0	0	0	0	0	0	57	0	0	0	0	0	0	0	0
Bacteria	Firmicutes	Clostridia	Lachnospirales	Lachnospiraceae	NA	70	0	0	0	0	0	0	0	0	0	0	0	0	0	0	0	0	0	0	0	0	0	0	0	0	0	0	0	0	0	0	0	0	0	209	0	0	0	0
Bacteria	Actinobacteriota	Thermoleophilia	Solirubrobacterales	67-14	NA	0	0	15	69	0	0	25	0	0	0	0	0	0	0	10	0	0	0	0	0	0	0	20	0	0	14	11	0	0	8	23	0	0	0	0	26	0	0	58
Bacteria	Proteobacteria	Gammaproteobacteria	Aeromonadales	Aeromonadaceae	Aeromonas	0	0	0	0	0	44	0	0	0	0	0	0	0	0	0	0	0	0	0	0	0	90	0	0	0	0	0	0	0	0	0	0	0	0	145	0	0	0	0
Bacteria	Proteobacteria	Gammaproteobacteria	Steroidobacterales	Steroidobacteraceae	Steroidobacter	0	0	0	0	0	0	0	0	0	127	0	0	0	0	0	0	0	0	0	0	0	0	0	0	0	29	54	0	0	5	16	0	0	0	0	48	0	0	0
Bacteria	Proteobacteria	Alphaproteobacteria	Rickettsiales	Mitochondria	NA	0	0	0	0	0	0	0	0	0	35	0	0	0	0	0	205	0	0	0	0	0	0	0	0	0	0	0	0	0	0	0	0	0	39	0	0	0	0	0
Bacteria	Actinobacteriota	Actinobacteria	Micrococcales	Promicromonosporaceae	Cellulosimicrobium	0	0	0	0	0	0	0	0	0	0	0	279	0	0	0	0	0	0	0	0	0	0	0	0	0	0	0	0	0	0	0	0	0	0	0	0	0	0	0
Bacteria	Firmicutes	Clostridia	Oscillospirales	Oscillospiraceae	Oscillospira	0	0	0	0	0	0	0	0	0	0	0	279	0	0	0	0	0	0	0	0	0	0	0	0	0	0	0	0	0	0	0	0	0	0	0	0	0	0	0
Bacteria	Proteobacteria	Alphaproteobacteria	Rhodobacterales	Rhodobacteraceae	Tabrizicola	0	0	0	0	0	0	0	0	0	0	0	0	0	0	0	0	279	0	0	0	0	0	0	0	0	0	0	0	0	0	0	0	0	0	0	0	0	0	0
Bacteria	Spirochaetota	Spirochaetia	Spirochaetales	Spirochaetaceae	Borrelia	0	0	0	0	0	0	0	0	0	0	0	0	0	0	0	0	0	0	0	0	0	0	0	0	248	0	0	31	0	0	0	0	0	0	0	0	0	0	0
Bacteria	Actinobacteriota	Actinobacteria	Corynebacteriales	Mycobacteriaceae	Mycobacterium	0	0	0	0	0	0	0	0	279	0	0	0	0	0	0	0	0	0	0	0	0	0	0	0	0	0	0	0	0	0	0	0	0	0	0	0	0	0	0
Bacteria	Proteobacteria	Gammaproteobacteria	Enterobacterales	Enterobacteriaceae	Escherichia-Shigella	0	0	0	83	0	0	0	58	0	0	0	0	0	0	0	0	0	0	0	0	0	0	0	0	70	0	23	44	0	0	0	0	0	0	0	0	0	0	0
Bacteria	Proteobacteria	Alphaproteobacteria	Rhizobiales	Rhizobiaceae	Mesorhizobium	0	0	0	0	0	0	63	0	0	0	0	0	0	0	0	0	0	0	36	0	0	0	0	97	50	0	0	0	0	0	32	0	0	0	0	0	0	0	0
Bacteria	Actinobacteriota	Thermoleophilia	Gaiellales	Gaiellaceae	Gaiella	0	0	0	0	0	0	0	0	278	0	0	0	0	0	0	0	0	0	0	0	0	0	0	0	0	0	0	0	0	0	0	0	0	0	0	0	0	0	0
Bacteria	Actinobacteriota	Actinobacteria	Micrococcales	Microbacteriaceae	Microbacterium	0	23	0	43	139	0	0	0	0	0	0	0	0	0	0	0	0	72	0	0	0	0	0	0	0	0	0	0	0	0	0	0	0	0	0	0	0	0	0
Bacteria	Acidobacteriota	Holophagae	Subgroup 7	NA	NA	0	0	23	0	0	0	0	0	0	0	0	0	13	0	13	0	0	0	0	0	0	0	0	0	0	0	0	0	0	28	0	39	0	0	89	0	0	0	72
Bacteria	Bacteroidota	Bacteroidia	Flavobacteriales	Weeksellaceae	Cloacibacterium	0	0	0	0	0	0	0	0	0	0	0	0	0	0	0	0	0	277	0	0	0	0	0	0	0	0	0	0	0	0	0	0	0	0	0	0	0	0	0
Bacteria	Firmicutes	Negativicutes	Veillonellales-Selenomonadales	Selenomonadaceae	Selenomonas	0	0	0	0	0	0	0	0	277	0	0	0	0	0	0	0	0	0	0	0	0	0	0	0	0	0	0	0	0	0	0	0	0	0	0	0	0	0	0
Bacteria	Firmicutes	Clostridia	Lachnospirales	Lachnospiraceae	Lachnospiraceae NK4A136 group	0	27	0	0	0	0	0	0	0	24	0	0	0	0	0	0	0	0	39	0	0	0	0	0	152	0	0	34	0	0	0	0	0	0	0	0	0	0	0
Bacteria	Acidobacteriota	Vicinamibacteria	Vicinamibacterales	NA	NA	0	0	0	0	0	0	0	0	0	0	0	276	0	0	0	0	0	0	0	0	0	0	0	0	0	0	0	0	0	0	0	0	0	0	0	0	0	0	0
Bacteria	Proteobacteria	Alphaproteobacteria	Sphingomonadales	Sphingomonadaceae	Sphingomonas	0	0	0	0	0	0	0	0	0	0	0	0	0	0	14	0	0	0	0	0	0	0	0	87	126	27	0	0	22	0	0	0	0	0	0	0	0	0	0
Bacteria	Bacteroidota	Bacteroidia	Flavobacteriales	Flavobacteriaceae	Capnocytophaga	0	0	0	0	0	0	0	0	0	0	0	0	0	0	0	0	0	0	0	0	0	0	0	0	0	0	0	0	0	0	0	0	0	0	0	0	0	276	0
Bacteria	Bacteroidota	Bacteroidia	Bacteroidales	Rikenellaceae	Rikenella	0	0	0	0	0	0	0	0	0	0	0	0	0	0	0	0	0	0	0	0	0	0	0	0	0	0	0	0	0	0	0	0	0	0	0	0	0	276	0
Bacteria	Bacteroidota	Bacteroidia	Chitinophagales	Chitinophagaceae	Edaphobaculum	0	0	0	0	0	0	0	0	0	0	0	0	0	0	0	0	0	0	0	0	0	0	0	0	0	0	0	0	0	0	0	0	0	0	0	0	0	276	0
Bacteria	Firmicutes	NA	NA	NA	NA	0	0	0	0	0	0	0	0	276	0	0	0	0	0	0	0	0	0	0	0	0	0	0	0	0	0	0	0	0	0	0	0	0	0	0	0	0	0	0
Bacteria	Patescibacteria	Saccharimonadia	Saccharimonadales	LWQ8	NA	0	0	59	0	0	0	0	0	0	0	131	0	0	0	0	0	0	0	0	0	0	0	0	0	0	0	19	0	0	5	25	0	0	0	0	36	0	0	0
Bacteria	Bacteroidota	Bacteroidia	Chitinophagales	Chitinophagaceae	NA	101	0	0	0	0	0	0	0	0	0	0	0	0	0	0	0	0	0	0	0	0	0	0	0	0	0	0	0	20	0	0	0	0	0	0	0	153	0	0
Bacteria	Firmicutes	Clostridia	Lachnospirales	Lachnospiraceae	Lachnospiraceae UCG-001	50	0	0	0	0	0	0	0	0	0	0	0	0	0	0	0	0	0	0	0	0	0	0	0	0	0	19	0	0	14	49	0	0	0	0	0	0	0	142
Bacteria	Actinobacteriota	Actinobacteria	PeM15	NA	NA	0	0	0	0	23	0	24	0	0	0	0	0	0	0	0	0	0	0	0	0	0	41	86	0	0	0	27	0	21	19	33	0	0	0	0	0	0	0	0
Bacteria	Actinobacteriota	Actinobacteria	Propionibacteriales	Nocardioidaceae	Nocardioides	0	0	9	0	0	0	0	0	0	0	35	0	0	0	0	0	0	0	0	0	0	0	0	0	0	0	0	0	0	0	0	0	0	0	0	0	0	230	0
Bacteria	Proteobacteria	Alphaproteobacteria	Elsterales	NA	NA	0	0	0	0	0	0	0	0	0	0	0	274	0	0	0	0	0	0	0	0	0	0	0	0	0	0	0	0	0	0	0	0	0	0	0	0	0	0	0
Bacteria	Fusobacteriota	Fusobacteriia	Fusobacteriales	Fusobacteriaceae	Fusobacterium	0	0	0	0	0	0	0	0	0	0	0	0	0	0	0	0	0	0	0	0	0	0	0	0	146	0	0	0	0	0	0	0	0	0	128	0	0	0	0
Bacteria	Patescibacteria	Saccharimonadia	Saccharimonadales	Saccharimonadaceae	NA	0	0	0	112	0	0	0	0	0	0	0	0	0	0	0	0	0	0	0	0	0	0	0	0	0	0	21	0	0	0	23	0	0	0	0	0	117	0	0
Bacteria	Actinobacteriota	Actinobacteria	Actinomycetales	Actinomycetaceae	Actinomyces	0	0	0	35	0	0	0	0	0	0	45	0	0	7	6	0	0	0	0	0	0	0	24	0	70	0	0	0	0	13	9	0	0	0	0	17	47	0	0
Bacteria	Proteobacteria	Gammaproteobacteria	Aeromonadales	NA	NA	0	0	0	0	0	0	0	0	0	0	0	0	0	0	0	0	0	0	0	127	0	0	0	0	0	0	0	0	0	0	0	0	0	146	0	0	0	0	0
Bacteria	Proteobacteria	Gammaproteobacteria	Burkholderiales	Oxalobacteraceae	Massilia	0	0	52	0	0	0	0	62	0	0	0	0	0	93	0	0	0	0	0	0	0	0	0	0	0	0	0	0	0	0	0	0	66	0	0	0	0	0	0
Bacteria	Acidobacteriota	Vicinamibacteria	Vicinamibacterales	NA	NA	0	0	0	0	0	0	0	0	0	0	0	0	0	0	0	0	0	0	0	0	0	0	0	0	160	0	14	0	0	0	0	0	0	0	0	0	99	0	0
Bacteria	Patescibacteria	Saccharimonadia	Saccharimonadales	Saccharimonadaceae	TM7x	0	0	0	0	0	0	0	0	0	0	0	0	0	0	0	0	0	0	0	0	0	0	0	0	125	0	0	67	0	0	0	0	0	81	0	0	0	0	0
Bacteria	Proteobacteria	Gammaproteobacteria	Burkholderiales	A21b	NA	0	0	0	0	0	0	0	0	0	0	0	0	0	0	0	0	0	0	0	0	0	0	0	0	0	0	0	0	0	0	0	0	0	0	0	0	0	273	0
Bacteria	Actinobacteriota	Actinobacteria	Corynebacteriales	Mycobacteriaceae	Mycobacterium	0	0	0	0	0	0	0	0	0	0	0	0	0	57	0	0	0	0	0	0	0	0	0	0	0	0	0	0	0	0	64	0	43	0	0	0	0	0	109
Bacteria	Proteobacteria	Alphaproteobacteria	Rickettsiales	Candidatus Midichloria	NA	0	0	0	0	0	52	0	0	0	38	0	0	0	0	0	0	0	0	0	0	0	0	0	0	0	0	0	0	0	0	58	0	0	0	0	0	124	0	0
Bacteria	Firmicutes	Clostridia	Peptostreptococcales-Tissierellales	Anaerovoracaceae	Family XIII UCG-001	0	0	0	0	0	16	0	0	0	47	0	0	0	0	17	0	0	0	0	0	0	0	0	0	0	0	0	0	0	12	36	50	0	0	0	0	0	0	94
Bacteria	Proteobacteria	Alphaproteobacteria	Acetobacterales	Acetobacteraceae	Roseomonas	0	0	0	0	0	0	0	0	130	0	0	114	0	0	0	0	0	0	0	0	0	0	18	0	0	0	0	0	0	10	0	0	0	0	0	0	0	0	0
Bacteria	Bacteroidota	Bacteroidia	Bacteroidales	Prevotellaceae	Prevotella	0	0	0	0	0	0	0	0	0	0	0	0	0	0	6	0	0	0	0	0	59	0	0	0	0	0	0	0	0	0	0	0	0	0	207	0	0	0	0
Bacteria	Actinobacteriota	Actinobacteria	Micrococcales	Promicromonosporaceae	Cellulosimicrobium	0	0	0	0	0	0	0	0	0	0	0	0	0	0	0	272	0	0	0	0	0	0	0	0	0	0	0	0	0	0	0	0	0	0	0	0	0	0	0
Bacteria	Proteobacteria	Gammaproteobacteria	Burkholderiales	Oxalobacteraceae	Massilia	0	0	0	0	0	0	0	0	0	0	0	0	0	0	0	0	0	0	0	0	0	0	0	0	0	104	0	54	0	0	0	0	0	114	0	0	0	0	0
Bacteria	Planctomycetota	Phycisphaerae	Tepidisphaerales	WD2101 soil group	NA	0	0	0	0	0	0	0	0	203	0	0	0	0	0	0	0	0	0	0	0	0	0	0	0	0	0	0	0	0	0	0	0	0	0	69	0	0	0	0
Bacteria	Firmicutes	Clostridia	Peptostreptococcales-Tissierellales	Parvimonas	NA	0	0	0	0	0	0	0	0	272	0	0	0	0	0	0	0	0	0	0	0	0	0	0	0	0	0	0	0	0	0	0	0	0	0	0	0	0	0	0
Bacteria	Firmicutes	Bacilli	Lactobacillales	Enterococcaceae	Enterococcus	0	0	0	0	0	0	0	0	272	0	0	0	0	0	0	0	0	0	0	0	0	0	0	0	0	0	0	0	0	0	0	0	0	0	0	0	0	0	0
Bacteria	Myxococcota	Polyangia	Polyangiales	Phaselicystidaceae	Phaselicystis	33	0	0	0	0	0	0	0	0	0	0	0	0	0	0	0	0	0	0	0	0	74	42	0	0	46	0	38	0	16	0	22	0	0	0	0	0	0	0
Bacteria	Bacteroidota	Bacteroidia	Flavobacteriales	Flavobacteriaceae	Capnocytophaga	0	0	0	0	0	14	79	0	0	0	0	0	0	0	0	0	0	0	0	0	0	0	0	0	138	0	0	0	40	0	0	0	0	0	0	0	0	0	0
Bacteria	Actinobacteriota	Actinobacteria	Corynebacteriales	Mycobacteriaceae	Mycobacterium	0	0	0	0	0	0	0	0	0	27	0	0	0	0	5	0	0	0	0	0	0	0	31	0	40	0	0	15	18	0	19	0	0	0	0	0	116	0	0
Bacteria	Planctomycetota	Planctomycetes	Planctomycetales	NA	NA	0	0	0	0	0	0	0	0	0	0	0	0	0	0	0	0	0	0	0	0	0	0	20	153	87	0	0	0	0	11	0	0	0	0	0	0	0	0	0
Bacteria	Bacteroidota	Bacteroidia	Chitinophagales	NA	NA	0	0	0	0	0	0	0	0	0	0	0	0	0	0	0	0	0	0	0	0	0	0	0	0	123	0	0	0	0	0	0	0	0	0	0	0	148	0	0
Bacteria	Firmicutes	Clostridia	Oscillospirales	Oscillospiraceae	Colidextribacter	0	0	0	0	0	0	0	0	0	0	0	0	0	0	0	0	0	0	0	0	0	0	0	0	0	0	0	0	0	0	0	0	0	0	0	0	0	271	0
Bacteria	Bacteroidota	Bacteroidia	Chitinophagales	Chitinophagaceae	Terrimonas	0	0	0	0	0	0	0	0	0	0	0	0	0	0	0	0	0	0	0	0	0	0	0	0	0	0	0	0	0	0	0	0	0	0	0	0	0	271	0
Bacteria	Bacteroidota	Bacteroidia	Flavobacteriales	Flavobacteriaceae	Flavobacterium	0	0	0	0	0	0	0	0	0	0	0	0	0	0	0	0	0	0	0	0	0	0	0	0	0	0	0	0	0	0	0	0	0	0	0	0	0	271	0
Bacteria	Desulfobacterota	Desulfovibrionia	Desulfovibrionales	Desulfovibrionaceae	Bilophila	43	0	33	0	0	0	0	0	0	0	0	0	0	0	13	0	0	0	0	0	0	55	0	0	0	15	0	81	0	0	0	0	0	0	0	30	0	0	0
Bacteria	Firmicutes	Clostridia	Lachnospirales	Lachnospiraceae	Roseburia	0	27	0	0	0	0	0	0	0	0	0	0	0	0	0	0	0	0	0	0	0	64	0	59	0	0	0	0	0	0	0	0	0	0	0	0	120	0	0
Bacteria	Chloroflexi	KD4-96	NA	NA	NA	0	0	0	0	0	0	0	0	0	0	0	0	0	0	0	0	0	0	0	0	0	0	0	152	0	0	0	0	23	0	0	0	0	0	95	0	0	0	0
Bacteria	Firmicutes	Clostridia	Lachnospirales	Lachnospiraceae	NA	0	0	0	0	0	0	0	0	0	0	0	0	0	0	0	0	0	0	0	0	0	0	0	0	0	0	0	0	0	0	0	0	0	0	0	0	0	270	0
Bacteria	Myxococcota	Myxococcia	Myxococcales	Myxococcaceae	NA	139	0	0	0	0	0	0	0	0	0	0	110	0	0	0	0	0	0	0	0	0	0	0	0	0	0	0	0	0	0	0	0	0	0	0	20	0	0	0
Bacteria	Bacteroidota	Bacteroidia	Bacteroidales	Prevotellaceae	Prevotella	0	0	0	0	0	21	0	0	0	0	0	0	0	0	0	0	0	248	0	0	0	0	0	0	0	0	0	0	0	0	0	0	0	0	0	0	0	0	0
Bacteria	Bacteroidota	Bacteroidia	Cytophagales	Microscillaceae	NA	0	0	0	0	0	10	0	0	0	0	0	0	0	0	0	0	0	0	0	0	0	97	0	0	139	0	23	0	0	0	0	0	0	0	0	0	0	0	0
Bacteria	Proteobacteria	Gammaproteobacteria	Burkholderiales	Comamonadaceae	NA	0	0	0	0	0	0	0	0	0	0	0	269	0	0	0	0	0	0	0	0	0	0	0	0	0	0	0	0	0	0	0	0	0	0	0	0	0	0	0
Bacteria	Verrucomicrobiota	Verrucomicrobiae	Pedosphaerales	Pedosphaeraceae	ADurb.Bin063-1	0	0	0	0	0	0	0	0	0	0	0	0	0	84	20	0	0	0	0	45	0	0	28	0	0	21	0	0	0	17	0	0	54	0	0	0	0	0	0
Bacteria	Firmicutes	Negativicutes	Veillonellales-Selenomonadales	Veillonellaceae	Veillonella	0	0	0	0	0	0	53	0	0	0	0	0	0	0	0	0	0	0	0	0	0	0	0	0	0	33	0	0	0	0	0	0	0	0	45	0	0	0	138
Bacteria	Firmicutes	Bacilli	Mycoplasmatales	Mycoplasmataceae	Mycoplasma	89	0	0	0	0	0	0	0	0	0	0	0	0	0	0	0	0	0	0	0	0	0	0	0	0	0	0	0	0	0	0	0	0	0	179	0	0	0	0
Bacteria	Actinobacteriota	Actinobacteria	Frankiales	Frankiaceae	Jatrophihabitans	0	0	0	67	0	0	0	0	0	0	0	182	0	0	0	0	0	0	0	0	0	0	19	0	0	0	0	0	0	0	0	0	0	0	0	0	0	0	0
Bacteria	Proteobacteria	Gammaproteobacteria	Burkholderiales	Oxalobacteraceae	Massilia	0	0	0	0	22	0	0	0	0	0	0	0	0	0	25	0	0	0	0	0	0	0	0	0	39	0	0	0	0	0	0	0	0	0	182	0	0	0	0
Bacteria	Acidobacteriota	Acidobacteriae	Acidobacteriales	Acidobacteriaceae (Subgroup 1)	Acidipila	0	0	0	0	0	26	0	0	0	0	0	0	0	0	0	0	0	0	67	0	0	24	0	0	0	0	0	0	0	0	0	0	0	0	0	0	151	0	0
Bacteria	Myxococcota	Myxococcia	Myxococcales	Anaeromyxobacteraceae	Anaeromyxobacter	0	0	0	0	0	0	0	0	0	46	0	0	0	39	0	0	0	0	0	0	0	61	0	0	0	0	0	35	0	10	53	0	0	0	0	24	0	0	0
Bacteria	Bacteroidota	Bacteroidia	Bacteroidales	Paludibacteraceae	F0058	0	0	0	0	0	0	0	0	0	36	0	0	0	0	0	0	0	0	0	0	0	0	0	0	232	0	0	0	0	0	0	0	0	0	0	0	0	0	0
Bacteria	Bacteroidota	Bacteroidia	Chitinophagales	Chitinophagaceae	Cnuella	0	0	0	0	0	0	0	0	0	0	0	0	0	0	0	0	0	0	34	0	234	0	0	0	0	0	0	0	0	0	0	0	0	0	0	0	0	0	0
Bacteria	Bacteroidota	Bacteroidia	Chitinophagales	Chitinophagaceae	Edaphobaculum	0	0	255	0	0	0	0	0	0	0	0	0	0	13	0	0	0	0	0	0	0	0	0	0	0	0	0	0	0	0	0	0	0	0	0	0	0	0	0
Bacteria	Cyanobacteria	Cyanobacteriia	Chloroplast	NA	NA	0	0	0	0	0	0	0	0	0	0	0	0	0	0	0	0	0	0	0	0	0	111	0	0	115	0	0	42	0	0	0	0	0	0	0	0	0	0	0
Bacteria	Proteobacteria	Gammaproteobacteria	Burkholderiales	Gallionellaceae	Gallionella	0	0	0	0	0	0	0	0	0	0	0	0	0	0	0	0	0	0	0	0	0	0	36	0	0	0	0	0	0	0	0	0	0	0	0	0	0	232	0
Bacteria	Myxococcota	Polyangia	Haliangiales	Haliangiaceae	Haliangium	0	0	0	0	0	0	0	0	0	0	0	0	0	122	50	0	0	0	0	0	0	0	0	0	0	0	0	0	0	0	0	0	96	0	0	0	0	0	0
Bacteria	Latescibacterota	NA	NA	NA	NA	0	0	0	0	0	0	0	78	0	0	0	0	0	99	36	0	0	0	0	0	0	0	0	0	0	0	0	0	0	0	0	0	55	0	0	0	0	0	0
Bacteria	Proteobacteria	Gammaproteobacteria	Pseudomonadales	Pseudomonadaceae	Pseudomonas	0	0	0	0	0	0	0	0	268	0	0	0	0	0	0	0	0	0	0	0	0	0	0	0	0	0	0	0	0	0	0	0	0	0	0	0	0	0	0
Bacteria	Proteobacteria	Alphaproteobacteria	Rickettsiales	AB1	NA	106	0	0	0	0	0	0	0	0	0	0	0	0	0	0	0	0	0	0	0	0	0	58	0	0	32	6	53	0	0	12	0	0	0	0	0	0	0	0
Bacteria	Bacteroidota	Bacteroidia	Bacteroidales	Prevotellaceae	Prevotella	0	0	0	0	0	0	0	0	0	109	0	0	0	0	0	0	0	0	0	0	0	45	0	0	89	24	0	0	0	0	0	0	0	0	0	0	0	0	0
Bacteria	Bacteroidota	Bacteroidia	Bacteroidales	Bacteroidales Incertae Sedis	Phocaeicola	0	0	0	0	0	0	0	0	0	0	0	0	0	0	0	0	0	166	0	0	0	0	0	80	0	0	0	0	0	4	0	17	0	0	0	0	0	0	0
Bacteria	Chloroflexi	Dehalococcoidia	S085	NA	NA	0	0	0	0	0	0	50	0	0	0	0	0	0	0	0	0	0	0	0	0	0	0	24	0	0	0	0	0	23	0	0	0	0	0	170	0	0	0	0
Bacteria	Desulfobacterota	Desulfuromonadia	Geobacterales	Geobacteraceae	Geobacter	0	0	0	0	0	0	0	0	0	0	0	0	0	0	0	0	0	0	0	0	0	0	14	0	77	0	21	39	0	0	0	0	0	0	116	0	0	0	0
Bacteria	Firmicutes	Clostridia	Lachnospirales	Lachnospiraceae	NA	0	0	0	0	0	0	0	0	0	0	0	0	0	6	0	0	0	0	0	0	0	0	0	0	0	0	0	0	0	21	28	88	0	0	0	0	0	0	124
Bacteria	Actinobacteriota	Actinobacteria	Frankiales	Acidothermaceae	Acidothermus	0	22	0	0	0	0	0	31	0	0	0	0	0	0	0	0	0	0	0	0	0	0	0	0	0	50	12	0	0	0	44	0	0	0	0	0	0	0	107
Bacteria	Patescibacteria	Saccharimonadia	Saccharimonadales	LWQ8	NA	0	0	0	0	29	33	0	0	0	0	0	0	0	0	0	0	0	0	0	0	0	0	39	0	0	17	0	15	0	0	0	0	0	0	133	0	0	0	0
Bacteria	Bacteroidota	Bacteroidia	Chitinophagales	Chitinophagaceae	Terrimonas	0	0	24	0	0	0	0	0	0	0	97	0	0	6	0	0	0	0	0	68	0	0	0	71	0	0	0	0	0	0	0	0	0	0	0	0	0	0	0
Bacteria	Actinobacteriota	Actinobacteria	Micromonosporales	Micromonosporaceae	Dactylosporangium	0	0	0	0	0	0	0	0	0	0	0	0	0	0	0	0	0	0	0	0	0	0	0	0	67	0	0	0	0	0	0	0	0	0	125	0	0	74	0
Bacteria	Proteobacteria	Alphaproteobacteria	Micavibrionales	Micavibrionaceae	NA	0	0	0	0	0	0	0	0	0	0	0	0	0	0	0	0	0	0	0	0	0	0	0	0	0	0	0	0	0	0	0	0	0	0	0	0	0	266	0
Bacteria	Proteobacteria	Alphaproteobacteria	Rickettsiales	Candidatus Midichloria	NA	0	0	0	0	0	0	0	0	0	117	0	0	0	0	0	0	0	0	0	0	0	51	0	0	97	0	0	0	0	0	0	0	0	0	0	0	0	0	0
Bacteria	Fusobacteriota	Fusobacteriia	Fusobacteriales	Fusobacteriaceae	Fusobacterium	0	0	0	0	0	0	0	0	0	0	0	265	0	0	0	0	0	0	0	0	0	0	0	0	0	0	0	0	0	0	0	0	0	0	0	0	0	0	0
Bacteria	Firmicutes	Bacilli	Bacillales	Bacillaceae	NA	0	0	0	0	0	0	0	0	0	0	0	0	0	0	0	0	0	0	0	0	0	0	0	0	121	0	0	39	0	0	0	0	0	105	0	0	0	0	0
Bacteria	Chloroflexi	Anaerolineae	Anaerolineales	Anaerolineaceae	NA	0	0	0	0	0	0	0	0	0	0	0	0	0	0	0	0	0	0	0	0	0	0	0	0	79	23	0	39	0	4	0	0	0	80	0	0	40	0	0
Bacteria	Proteobacteria	Gammaproteobacteria	Enterobacterales	Enterobacteriaceae	Aquamonas	0	0	0	0	0	0	0	28	0	0	0	0	0	0	11	0	0	0	0	0	0	0	0	0	0	31	20	0	0	26	0	0	0	0	0	0	0	0	149
Bacteria	Acidobacteriota	Vicinamibacteria	Vicinamibacterales	Vicinamibacteraceae	NA	0	0	0	0	0	0	0	0	0	0	0	0	0	117	66	0	0	0	0	0	0	0	0	0	0	0	0	0	0	0	0	0	82	0	0	0	0	0	0
Bacteria	Actinobacteriota	Acidimicrobiia	Microtrichales	Ilumatobacteraceae	NA	25	0	46	0	0	0	0	0	0	0	0	0	0	0	0	0	0	0	0	0	0	0	0	0	0	18	0	0	0	9	39	42	0	0	0	0	0	0	85
Bacteria	Firmicutes	Clostridia	Clostridiales	Clostridiaceae	Clostridium sensu stricto 1	0	0	0	0	0	0	0	0	0	0	0	0	0	0	0	264	0	0	0	0	0	0	0	0	0	0	0	0	0	0	0	0	0	0	0	0	0	0	0
Bacteria	Firmicutes	Bacilli	Bacillales	Planococcaceae	Psychrobacillus	0	0	0	0	0	0	59	0	0	0	0	0	0	0	0	0	0	0	0	0	0	0	36	0	0	0	17	0	0	0	0	0	0	152	0	0	0	0	0
Bacteria	Proteobacteria	Alphaproteobacteria	NA	NA	NA	117	0	0	0	0	0	0	0	0	0	0	0	0	0	5	0	0	0	0	0	0	0	0	0	0	14	47	0	0	8	16	23	0	0	0	33	0	0	0
Bacteria	Proteobacteria	Alphaproteobacteria	Rhizobiales	Xanthobacteraceae	Pseudolabrys	0	0	0	0	0	0	0	0	0	0	0	263	0	0	0	0	0	0	0	0	0	0	0	0	0	0	0	0	0	0	0	0	0	0	0	0	0	0	0
Bacteria	Bacteroidota	Bacteroidia	Bacteroidales	Paludibacteraceae	F0058	0	0	263	0	0	0	0	0	0	0	0	0	0	0	0	0	0	0	0	0	0	0	0	0	0	0	0	0	0	0	0	0	0	0	0	0	0	0	0
Bacteria	Acidobacteriota	Vicinamibacteria	Vicinamibacterales	NA	NA	0	0	43	0	0	0	0	48	0	0	0	0	9	0	0	0	0	0	0	0	0	0	0	0	44	0	0	34	0	0	0	85	0	0	0	0	0	0	0
Bacteria	Bacteroidota	Bacteroidia	Bacteroidales	Bacteroidaceae	Bacteroides	0	0	0	0	0	0	0	0	0	0	0	0	0	0	0	0	0	0	0	0	0	0	0	0	192	0	0	71	0	0	0	0	0	0	0	0	0	0	0
Bacteria	Proteobacteria	Gammaproteobacteria	Gammaproteobacteria Incertae Sedis	Unknown Family	Acidibacter	77	0	0	0	0	0	0	0	0	0	0	0	0	0	0	0	0	0	0	0	0	82	0	0	0	0	0	0	0	0	64	0	0	0	0	39	0	0	0
Bacteria	Planctomycetota	Phycisphaerae	Tepidisphaerales	WD2101 soil group	NA	0	0	0	0	0	0	0	0	0	0	0	262	0	0	0	0	0	0	0	0	0	0	0	0	0	0	0	0	0	0	0	0	0	0	0	0	0	0	0
Bacteria	Chloroflexi	Anaerolineae	Anaerolineales	Anaerolineaceae	Anaerolinea	0	0	58	0	0	0	0	0	0	0	0	0	0	0	0	0	0	0	0	0	0	0	0	0	0	0	0	0	0	0	0	0	0	0	0	0	0	204	0
Bacteria	Planctomycetota	Planctomycetes	Planctomycetales	Schlesneriaceae	Planctopirus	0	0	0	0	0	0	0	0	0	0	0	0	0	14	0	0	0	0	0	0	0	0	0	0	0	0	66	0	160	0	0	22	0	0	0	0	0	0	0
Bacteria	Acidobacteriota	Subgroup 5	NA	NA	NA	0	0	0	0	0	0	0	0	0	0	0	0	0	0	0	0	0	0	0	0	0	0	0	0	0	0	19	0	0	17	62	18	0	0	0	0	0	0	146
Bacteria	Patescibacteria	Saccharimonadia	Saccharimonadales	NA	NA	0	0	0	0	0	0	0	0	262	0	0	0	0	0	0	0	0	0	0	0	0	0	0	0	0	0	0	0	0	0	0	0	0	0	0	0	0	0	0
Bacteria	Firmicutes	Clostridia	Oscillospirales	Oscillospiraceae	Colidextribacter	0	0	0	0	0	0	0	0	0	0	0	0	0	6	5	0	28	0	55	0	0	0	0	0	0	0	0	0	0	14	63	0	0	0	0	0	0	0	90
Bacteria	Actinobacteriota	Thermoleophilia	Solirubrobacterales	Solirubrobacteraceae	Conexibacter	0	0	0	0	0	0	0	0	0	0	0	0	0	0	0	0	0	0	0	0	0	12	0	0	0	20	26	24	17	0	0	45	0	0	0	0	117	0	0
Bacteria	Bacteroidota	Bacteroidia	Bacteroidales	Prevotellaceae	Prevotella	0	0	0	0	0	0	0	0	0	0	0	0	0	15	0	0	0	0	0	0	0	0	0	0	0	0	0	0	0	19	39	0	0	0	0	0	0	0	188
Bacteria	Proteobacteria	Gammaproteobacteria	Burkholderiales	Oxalobacteraceae	Massilia	0	0	0	0	0	0	0	0	261	0	0	0	0	0	0	0	0	0	0	0	0	0	0	0	0	0	0	0	0	0	0	0	0	0	0	0	0	0	0
Bacteria	Patescibacteria	Saccharimonadia	Saccharimonadales	Saccharimonadaceae	Candidatus Saccharimonas	0	0	0	0	0	0	0	0	0	0	0	0	0	0	0	0	0	0	0	0	0	0	0	146	0	0	0	0	0	0	0	0	0	0	114	0	0	0	0
Bacteria	Firmicutes	Clostridia	Lachnospirales	Lachnospiraceae	Lachnoanaerobaculum	0	0	0	0	0	0	0	0	0	0	0	0	0	0	0	0	0	0	0	0	0	0	0	0	0	35	45	0	0	19	46	0	0	0	0	0	0	0	115
Bacteria	Bacteroidota	Bacteroidia	Chitinophagales	Chitinophagaceae	Parafilimonas	0	0	0	78	0	0	0	0	0	0	136	0	0	0	0	0	0	0	0	0	0	0	45	0	0	0	0	0	0	0	0	0	0	0	0	0	0	0	0
Bacteria	Proteobacteria	Gammaproteobacteria	Burkholderiales	Oxalobacteraceae	Pseudoduganella	0	0	0	0	20	0	0	0	0	0	0	0	0	102	59	0	0	0	0	0	0	0	0	0	0	0	0	0	0	0	0	0	78	0	0	0	0	0	0
Bacteria	Myxococcota	Polyangia	Haliangiales	Haliangiaceae	Haliangium	0	0	0	0	0	0	0	0	0	41	100	0	0	0	0	0	0	0	0	0	0	0	0	0	0	0	0	0	0	0	0	0	0	0	0	0	118	0	0
Bacteria	Acidobacteriota	Vicinamibacteria	Vicinamibacterales	NA	NA	0	0	0	0	0	0	0	0	0	27	0	0	0	0	0	0	0	0	0	0	0	135	0	0	0	0	0	33	0	0	0	47	0	0	0	17	0	0	0
Bacteria	Actinobacteriota	Thermoleophilia	Gaiellales	NA	NA	0	0	0	0	0	0	0	0	0	0	0	0	0	0	0	0	0	0	0	72	0	0	0	127	0	0	0	0	0	0	0	0	0	0	60	0	0	0	0
Bacteria	Acidobacteriota	Subgroup 22	NA	NA	NA	0	0	0	0	0	0	0	0	0	0	0	0	0	0	0	0	37	0	0	0	0	0	0	0	0	31	10	0	0	0	20	0	0	0	0	0	161	0	0
Bacteria	Verrucomicrobiota	Verrucomicrobiae	Chthoniobacterales	Chthoniobacteraceae	Candidatus Udaeobacter	0	0	0	0	0	0	0	0	0	0	0	0	0	0	0	0	0	259	0	0	0	0	0	0	0	0	0	0	0	0	0	0	0	0	0	0	0	0	0
Bacteria	Bacteroidota	Bacteroidia	Bacteroidales	Prevotellaceae	Prevotella	0	0	0	0	0	0	0	0	0	0	0	0	23	0	0	0	0	0	0	0	0	0	0	0	0	27	20	0	0	31	40	0	0	0	0	0	0	0	118
Bacteria	Planctomycetota	Phycisphaerae	Tepidisphaerales	WD2101 soil group	NA	0	17	0	0	0	0	0	27	0	0	0	0	0	0	0	0	0	0	0	0	0	35	0	0	46	0	0	0	0	0	0	33	0	0	100	0	0	0	0
Bacteria	Proteobacteria	Gammaproteobacteria	Pseudomonadales	Moraxellaceae	Acinetobacter	0	0	0	134	0	0	0	71	0	0	0	0	0	0	0	0	0	0	0	0	0	0	0	0	0	53	0	0	0	0	0	0	0	0	0	0	0	0	0
Bacteria	Firmicutes	Negativicutes	Veillonellales-Selenomonadales	Veillonellaceae	Veillonella	0	0	0	0	0	36	0	0	0	0	0	0	0	0	0	0	0	0	0	0	0	0	37	0	0	0	0	67	0	0	0	0	0	118	0	0	0	0	0
Bacteria	Proteobacteria	Gammaproteobacteria	Burkholderiales	Methylophilaceae	Methylotenera	0	0	0	0	0	0	0	0	0	0	0	0	0	0	0	0	0	0	0	0	0	0	0	0	133	0	0	0	0	0	0	0	0	0	125	0	0	0	0
Bacteria	Acidobacteriota	Acidobacteriae	Solibacterales	Solibacteraceae	Candidatus Solibacter	0	0	0	0	0	0	0	0	258	0	0	0	0	0	0	0	0	0	0	0	0	0	0	0	0	0	0	0	0	0	0	0	0	0	0	0	0	0	0
Bacteria	Chloroflexi	Chloroflexia	Chloroflexales	Roseiflexaceae	NA	0	0	35	33	0	19	0	0	0	0	0	0	0	90	24	0	0	0	0	56	0	0	0	0	0	0	0	0	0	0	0	0	0	0	0	0	0	0	0
Bacteria	Firmicutes	Negativicutes	Veillonellales-Selenomonadales	Veillonellaceae	Dialister	0	0	0	0	0	0	0	0	0	0	0	257	0	0	0	0	0	0	0	0	0	0	0	0	0	0	0	0	0	0	0	0	0	0	0	0	0	0	0
Bacteria	Actinobacteriota	Actinobacteria	Micrococcales	Promicromonosporaceae	Cellulosimicrobium	0	0	0	0	0	0	0	0	0	0	0	101	0	0	0	0	0	49	107	0	0	0	0	0	0	0	0	0	0	0	0	0	0	0	0	0	0	0	0
Bacteria	Bacteroidota	Bacteroidia	Flavobacteriales	Flavobacteriaceae	Flavobacterium	0	0	41	0	0	0	0	0	0	0	0	0	0	0	0	0	0	0	0	0	0	0	0	0	0	0	91	0	0	0	0	0	0	0	0	0	0	0	125
Bacteria	Bacteroidota	Bacteroidia	Cytophagales	Hymenobacteraceae	Adhaeribacter	0	0	0	0	0	0	0	0	0	0	0	0	0	0	0	0	0	0	0	0	0	93	0	0	134	0	0	30	0	0	0	0	0	0	0	0	0	0	0
Bacteria	Bacteroidota	Bacteroidia	Bacteroidales	Paludibacteraceae	F0058	0	0	0	0	0	0	0	0	257	0	0	0	0	0	0	0	0	0	0	0	0	0	0	0	0	0	0	0	0	0	0	0	0	0	0	0	0	0	0
Bacteria	Proteobacteria	Gammaproteobacteria	Burkholderiales	Oxalobacteraceae	Massilia	0	0	0	0	11	0	0	0	0	28	2	0	0	0	0	0	0	0	0	0	10	0	0	0	0	0	57	0	0	0	0	63	0	0	43	41	0	1	0
Bacteria	Proteobacteria	Gammaproteobacteria	Burkholderiales	Oxalobacteraceae	Massilia	0	0	0	0	0	0	0	0	0	36	0	0	0	0	0	0	0	0	0	0	0	18	0	0	0	71	7	0	0	0	24	0	0	0	0	29	0	0	71
Bacteria	Bacteroidota	Bacteroidia	Chitinophagales	Chitinophagaceae	NA	0	0	0	0	0	0	0	0	0	0	0	183	0	0	0	0	0	0	0	0	0	0	0	0	73	0	0	0	0	0	0	0	0	0	0	0	0	0	0
Bacteria	Actinobacteriota	Actinobacteria	Micrococcales	Promicromonosporaceae	Cellulosimicrobium	0	0	0	0	0	0	0	0	0	0	0	0	0	0	0	256	0	0	0	0	0	0	0	0	0	0	0	0	0	0	0	0	0	0	0	0	0	0	0
Bacteria	Bacteroidota	Bacteroidia	Bacteroidales	Paludibacteraceae	F0058	0	0	116	0	0	0	0	0	0	0	0	0	0	0	0	0	0	0	0	0	0	0	0	0	0	40	0	48	0	12	0	0	0	0	0	40	0	0	0
Bacteria	Chloroflexi	KD4-96	NA	NA	NA	0	0	0	0	0	0	0	0	0	0	0	0	0	0	0	0	0	0	0	0	0	0	0	37	46	14	0	40	0	14	42	0	0	0	0	0	0	63	0
Bacteria	Bacteroidota	Bacteroidia	Chitinophagales	Saprospiraceae	NA	0	0	0	0	0	0	0	0	0	0	0	0	0	0	0	0	0	0	0	0	0	0	0	0	0	0	0	0	0	0	0	0	0	0	256	0	0	0	0
Bacteria	Actinobacteriota	Acidimicrobiia	IMCC26256	NA	NA	0	0	0	0	0	0	0	0	256	0	0	0	0	0	0	0	0	0	0	0	0	0	0	0	0	0	0	0	0	0	0	0	0	0	0	0	0	0	0
Bacteria	Bacteroidota	Bacteroidia	Cytophagales	Microscillaceae	Ohtaekwangia	0	0	0	0	34	0	0	0	0	0	0	0	0	0	0	0	0	0	0	0	0	0	46	0	0	0	123	20	0	22	10	0	0	0	0	0	0	0	0
Bacteria	Bacteroidota	Bacteroidia	Chitinophagales	Chitinophagaceae	NA	0	0	0	0	0	23	0	0	0	0	0	0	0	0	7	0	0	0	0	0	0	0	0	174	0	0	0	0	51	0	0	0	0	0	0	0	0	0	0
Bacteria	Proteobacteria	Alphaproteobacteria	Rhizobiales	Methyloligellaceae	NA	0	0	0	0	0	0	0	0	0	0	0	0	0	0	0	0	0	0	0	0	0	0	0	0	0	0	0	0	0	0	0	0	0	0	0	0	0	255	0
Bacteria	Proteobacteria	Gammaproteobacteria	Gammaproteobacteria Incertae Sedis	Unknown Family	Acidibacter	0	0	0	0	0	0	0	0	0	0	0	0	0	0	0	0	0	0	0	0	0	0	0	0	0	0	0	0	0	0	0	0	0	0	0	0	0	255	0
Bacteria	Desulfobacterota	Desulfuromonadia	Geobacterales	Geobacteraceae	NA	0	0	0	0	0	0	0	0	255	0	0	0	0	0	0	0	0	0	0	0	0	0	0	0	0	0	0	0	0	0	0	0	0	0	0	0	0	0	0
Bacteria	Acidobacteriota	Vicinamibacteria	Vicinamibacterales	NA	NA	0	0	0	0	0	0	0	0	0	39	0	0	0	0	0	0	0	0	0	0	0	58	0	0	0	0	50	43	0	0	42	0	0	0	0	22	0	0	0
Bacteria	Firmicutes	Bacilli	Lactobacillales	Lactobacillaceae	Lactobacillus	0	0	59	0	0	0	0	0	0	0	126	0	0	0	0	0	0	0	0	0	0	0	0	0	0	0	0	0	32	0	0	0	0	0	0	37	0	0	0
Bacteria	Actinobacteriota	Actinobacteria	Micrococcales	Promicromonosporaceae	Cellulosimicrobium	0	0	0	0	0	0	0	0	0	0	0	254	0	0	0	0	0	0	0	0	0	0	0	0	0	0	0	0	0	0	0	0	0	0	0	0	0	0	0
Bacteria	Bacteroidota	Bacteroidia	Flavobacteriales	Crocinitomicaceae	Fluviicola	0	0	0	0	0	0	0	0	0	0	0	0	0	0	0	254	0	0	0	0	0	0	0	0	0	0	0	0	0	0	0	0	0	0	0	0	0	0	0
Bacteria	Proteobacteria	Alphaproteobacteria	Sphingomonadales	Sphingomonadaceae	NA	0	0	0	0	0	0	0	0	0	0	0	0	0	0	16	0	0	0	0	0	0	39	0	0	0	41	11	0	0	21	7	40	0	0	0	0	0	0	79
Bacteria	Acidobacteriota	Acidobacteriae	Acidobacteriales	NA	NA	0	0	0	0	0	0	0	0	0	0	0	0	0	0	0	0	0	0	0	0	0	0	0	0	82	0	0	0	0	0	0	0	0	0	172	0	0	0	0
Bacteria	Proteobacteria	Alphaproteobacteria	Sphingomonadales	Sphingomonadaceae	Sphingomonas	0	0	0	0	0	0	0	0	0	0	0	0	0	0	0	0	0	0	0	0	0	0	0	0	0	0	0	0	0	0	0	0	0	0	254	0	0	0	0
Bacteria	Proteobacteria	Alphaproteobacteria	Elsterales	NA	NA	0	0	0	0	0	0	0	0	0	0	0	0	0	0	0	0	0	0	0	0	0	0	0	0	0	0	0	0	0	0	35	0	0	0	145	0	74	0	0
Bacteria	Firmicutes	Negativicutes	Veillonellales-Selenomonadales	Selenomonadaceae	Selenomonas	0	0	0	0	0	0	0	0	0	0	0	0	0	0	36	0	0	0	0	0	0	0	0	0	0	0	0	0	0	0	0	38	0	0	0	0	0	180	0
Bacteria	Firmicutes	Negativicutes	Veillonellales-Selenomonadales	Veillonellaceae	Veillonella	51	0	0	0	0	0	0	0	0	0	0	0	0	44	0	0	0	0	0	73	0	0	0	0	85	0	0	0	0	0	0	0	0	0	0	0	0	0	0
Bacteria	Actinobacteriota	Actinobacteria	Corynebacteriales	Mycobacteriaceae	Mycobacterium	0	0	0	0	0	0	0	0	0	56	0	0	0	0	0	0	0	0	0	0	0	107	0	0	57	0	0	24	0	0	0	0	0	0	0	9	0	0	0
Bacteria	Actinobacteriota	Thermoleophilia	Gaiellales	NA	NA	0	0	0	0	0	0	0	0	0	14	0	0	0	0	0	0	0	0	0	0	0	0	0	0	0	34	25	0	0	9	61	42	0	0	0	0	0	0	68
Bacteria	Verrucomicrobiota	Verrucomicrobiae	Pedosphaerales	Pedosphaeraceae	ADurb.Bin063-1	0	0	0	0	0	0	0	0	0	0	0	0	0	0	0	253	0	0	0	0	0	0	0	0	0	0	0	0	0	0	0	0	0	0	0	0	0	0	0
Bacteria	Proteobacteria	Gammaproteobacteria	Pseudomonadales	Moraxellaceae	Acinetobacter	0	0	253	0	0	0	0	0	0	0	0	0	0	0	0	0	0	0	0	0	0	0	0	0	0	0	0	0	0	0	0	0	0	0	0	0	0	0	0
Bacteria	Planctomycetota	Phycisphaerae	Tepidisphaerales	WD2101 soil group	NA	0	0	34	0	0	0	0	0	0	0	0	0	0	0	13	0	0	0	0	0	0	0	0	0	49	0	48	0	0	0	0	0	0	0	0	18	91	0	0
Bacteria	Elusimicrobiota	Lineage IIa	NA	NA	NA	0	0	0	0	0	0	0	0	0	0	0	0	0	0	14	0	0	0	0	0	0	0	0	0	68	21	0	0	12	0	0	64	0	0	0	0	0	0	74
Bacteria	Verrucomicrobiota	Verrucomicrobiae	Chthoniobacterales	Chthoniobacteraceae	Candidatus Udaeobacter	0	0	0	0	0	0	0	0	0	0	0	0	0	68	0	0	0	0	0	0	0	0	0	0	26	0	0	33	0	16	19	0	0	0	0	0	0	0	91
Bacteria	Proteobacteria	Alphaproteobacteria	Rhizobiales	Beijerinckiaceae	Methylorosula	0	0	0	0	0	0	0	0	0	0	0	0	0	0	0	0	0	0	0	0	0	0	0	0	0	0	0	0	0	0	0	0	0	0	253	0	0	0	0
Bacteria	Actinobacteriota	Actinobacteria	Micrococcales	Microbacteriaceae	Lysinimonas	45	0	0	0	0	0	0	0	0	0	0	0	0	0	0	0	0	0	0	0	0	0	0	0	0	0	0	0	0	35	82	0	0	0	0	0	0	0	90
Bacteria	Proteobacteria	Gammaproteobacteria	Pseudomonadales	Moraxellaceae	Acinetobacter	0	107	0	0	0	0	0	0	0	0	0	0	0	0	0	0	0	0	0	145	0	0	0	0	0	0	0	0	0	0	0	0	0	0	0	0	0	0	0
Bacteria	Actinobacteriota	Thermoleophilia	Solirubrobacterales	67-14	NA	0	22	0	0	0	0	0	0	0	77	0	0	0	0	0	0	0	0	0	0	0	65	0	0	0	57	11	0	0	0	0	0	0	0	0	20	0	0	0
Bacteria	Proteobacteria	Alphaproteobacteria	Sphingomonadales	Sphingomonadaceae	NA	0	0	0	0	0	252	0	0	0	0	0	0	0	0	0	0	0	0	0	0	0	0	0	0	0	0	0	0	0	0	0	0	0	0	0	0	0	0	0
Bacteria	Acidobacteriota	Acidobacteriae	Bryobacterales	Bryobacteraceae	Bryobacter	0	0	0	0	0	0	0	0	0	77	0	0	0	7	0	0	0	0	0	32	0	0	40	0	0	0	0	37	0	0	45	14	0	0	0	0	0	0	0
Bacteria	Firmicutes	Bacilli	Lactobacillales	Streptococcaceae	Streptococcus	0	0	0	0	0	0	0	0	0	50	0	0	0	96	0	0	0	0	0	0	0	0	0	0	0	0	0	0	0	0	0	0	0	0	0	0	0	0	106
Bacteria	Firmicutes	Clostridia	Oscillospirales	Ruminococcaceae	DTU089	0	0	0	0	0	0	0	0	0	0	0	0	0	64	22	0	0	0	0	100	0	0	0	0	0	0	0	0	0	0	0	0	66	0	0	0	0	0	0
Bacteria	Firmicutes	Clostridia	Peptostreptococcales-Tissierellales	Murdochiella	NA	0	0	0	0	0	0	0	0	0	0	0	0	0	0	0	0	0	0	0	0	0	52	0	0	0	43	0	0	0	0	20	0	0	0	0	0	137	0	0
Bacteria	Proteobacteria	Gammaproteobacteria	Xanthomonadales	Xanthomonadaceae	Arenimonas	0	0	0	0	0	0	0	0	0	0	0	0	0	0	0	0	0	0	0	0	0	0	0	0	0	64	0	0	0	0	0	62	0	0	0	0	126	0	0
Bacteria	Firmicutes	Bacilli	Lactobacillales	Catellicoccaceae	Catellicoccus	0	0	0	0	0	0	0	0	0	0	0	0	0	0	0	0	0	0	0	0	0	0	0	0	0	0	0	0	0	0	0	0	0	0	0	0	0	252	0
Bacteria	Bacteroidota	Bacteroidia	Chitinophagales	Chitinophagaceae	Parafilimonas	0	0	0	0	0	0	0	0	0	0	0	0	0	0	0	0	0	0	0	0	0	0	0	0	0	0	0	0	0	0	0	0	0	0	0	0	0	252	0
Bacteria	Deinococcota	Deinococci	Deinococcales	Deinococcaceae	Deinococcus	0	0	0	0	0	0	0	0	0	0	0	0	0	0	0	0	0	0	252	0	0	0	0	0	0	0	0	0	0	0	0	0	0	0	0	0	0	0	0
Bacteria	Acidobacteriota	Holophagae	Subgroup 7	NA	NA	0	0	0	66	0	26	28	0	0	0	0	131	0	0	0	0	0	0	0	0	0	0	0	0	0	0	0	0	0	0	0	0	0	0	0	0	0	0	0
Bacteria	Actinobacteriota	Thermoleophilia	Gaiellales	NA	NA	0	0	0	0	0	0	0	0	0	0	0	0	0	0	0	134	0	0	0	0	0	0	0	0	0	0	0	0	0	0	0	64	0	0	0	0	0	0	53
Bacteria	Proteobacteria	Gammaproteobacteria	Burkholderiales	Comamonadaceae	Pelomonas	0	0	0	0	0	0	0	0	0	0	0	0	0	0	0	131	0	0	0	0	0	0	0	0	0	0	0	0	0	0	0	0	0	0	0	0	0	120	0
Bacteria	Proteobacteria	Gammaproteobacteria	Burkholderiales	Sutterellaceae	Parasutterella	0	0	0	0	0	0	70	0	0	0	0	0	0	0	0	0	0	0	0	0	0	0	0	0	0	0	0	0	0	0	0	0	0	0	41	0	0	140	0
Bacteria	Firmicutes	Bacilli	Lactobacillales	Lactobacillaceae	Lactobacillus	0	0	0	0	0	0	0	0	0	0	0	0	0	0	0	0	0	0	0	0	0	0	0	0	0	0	0	0	0	0	0	0	0	0	0	0	0	251	0
Bacteria	Bacteroidota	Bacteroidia	Flavobacteriales	Flavobacteriaceae	Flavobacterium	0	0	0	0	0	0	0	0	0	0	0	0	0	0	0	0	0	0	0	0	0	0	0	0	0	0	0	0	0	0	0	0	0	0	0	0	0	251	0
Bacteria	Bacteroidota	Bacteroidia	Cytophagales	Hymenobacteraceae	Adhaeribacter	98	0	0	0	0	0	0	0	0	0	0	0	0	0	0	0	0	0	0	0	0	0	0	0	0	0	12	0	0	0	22	0	0	0	0	0	0	0	118
Bacteria	Firmicutes	Clostridia	Peptostreptococcales-Tissierellales	Anaerococcus	NA	31	0	0	0	0	0	0	0	0	0	0	0	0	26	0	0	0	0	0	0	0	0	0	0	0	80	26	0	0	0	0	0	0	0	0	0	87	0	0
Bacteria	Proteobacteria	Gammaproteobacteria	Burkholderiales	Comamonadaceae	Rhizobacter	0	0	0	0	0	0	0	0	0	0	0	0	0	0	0	0	0	0	0	0	33	64	0	56	38	0	0	0	0	0	0	0	0	0	0	0	59	0	0
Bacteria	Proteobacteria	Alphaproteobacteria	Acetobacterales	Acetobacteraceae	NA	0	0	0	0	0	0	0	0	0	0	0	0	0	0	0	250	0	0	0	0	0	0	0	0	0	0	0	0	0	0	0	0	0	0	0	0	0	0	0
Bacteria	Firmicutes	Clostridia	Peptostreptococcales-Tissierellales	Murdochiella	NA	0	0	0	0	0	0	0	0	0	0	0	0	0	0	0	0	0	0	0	0	0	0	0	209	0	0	0	0	0	9	0	0	0	0	32	0	0	0	0
Bacteria	Proteobacteria	Gammaproteobacteria	Burkholderiales	Oxalobacteraceae	Massilia	0	0	0	0	0	0	0	0	0	0	0	0	0	0	0	0	0	0	0	0	0	0	0	0	0	37	0	0	0	34	88	0	0	0	0	0	0	0	91
Bacteria	Bacteroidota	Bacteroidia	Bacteroidales	Porphyromonadaceae	Porphyromonas	0	0	0	0	0	0	0	0	0	0	0	0	0	0	0	0	0	0	0	0	0	0	0	0	0	0	0	0	0	0	0	0	0	0	0	0	0	250	0
Bacteria	Proteobacteria	Alphaproteobacteria	Rickettsiales	Candidatus Midichloria	NA	0	0	0	0	0	0	0	0	0	0	0	0	0	0	44	0	0	0	0	0	0	0	0	0	0	0	0	0	0	0	79	29	0	0	0	0	0	0	98
Bacteria	Proteobacteria	Gammaproteobacteria	Xanthomonadales	Rhodanobacteraceae	Ahniella	0	0	0	50	0	0	0	0	0	0	0	0	0	0	0	0	0	0	0	0	0	0	0	0	0	0	0	0	0	0	0	0	0	0	0	0	0	199	0
Bacteria	Actinobacteriota	Actinobacteria	Micrococcales	Promicromonosporaceae	Cellulosimicrobium	0	0	0	0	0	0	0	0	0	0	0	0	0	0	0	249	0	0	0	0	0	0	0	0	0	0	0	0	0	0	0	0	0	0	0	0	0	0	0
Bacteria	Bacteroidota	Bacteroidia	Cytophagales	Microscillaceae	OLB12	0	0	0	0	0	0	0	0	0	0	0	0	0	0	30	0	0	0	0	0	0	0	0	0	0	0	0	0	0	0	0	0	0	0	0	60	0	159	0
Bacteria	Firmicutes	Clostridia	Lachnospirales	Lachnospiraceae	NA	0	0	0	0	0	0	0	0	0	0	0	0	0	0	0	0	0	0	0	0	0	0	0	0	0	0	0	0	0	0	0	0	0	0	0	0	0	249	0
Bacteria	Myxococcota	bacteriap25	NA	NA	NA	0	0	0	0	0	0	0	0	0	0	0	0	0	0	0	0	0	0	0	0	0	0	0	0	0	0	0	0	0	0	0	0	0	0	0	0	0	249	0
Bacteria	Proteobacteria	Gammaproteobacteria	Coxiellales	Coxiellaceae	Coxiella	0	0	0	0	0	0	0	0	0	52	0	0	0	0	0	0	0	0	0	72	0	71	0	0	0	0	0	0	0	0	0	53	0	0	0	0	0	0	0
Bacteria	Fusobacteriota	Fusobacteriia	Fusobacteriales	Fusobacteriaceae	Fusobacterium	0	0	0	0	0	0	0	0	0	28	0	170	0	0	0	0	0	0	0	0	0	0	0	0	0	0	0	28	22	0	0	0	0	0	0	0	0	0	0
Bacteria	Actinobacteriota	Actinobacteria	Corynebacteriales	Mycobacteriaceae	Mycobacterium	0	0	0	0	0	0	0	0	0	0	45	0	0	0	0	0	0	0	0	29	0	0	0	0	0	0	0	0	0	0	0	0	0	0	116	0	58	0	0
Bacteria	Bacteroidota	Bacteroidia	Sphingobacteriales	env.OPS 17	NA	0	0	0	0	0	0	66	0	0	0	0	0	0	10	0	123	0	0	0	0	0	0	0	49	0	0	0	0	0	0	0	0	0	0	0	0	0	0	0
Bacteria	Bacteroidota	Bacteroidia	Chitinophagales	Chitinophagaceae	Niastella	0	0	237	0	0	0	0	0	0	0	0	0	0	11	0	0	0	0	0	0	0	0	0	0	0	0	0	0	0	0	0	0	0	0	0	0	0	0	0
Bacteria	Firmicutes	Bacilli	Lactobacillales	Streptococcaceae	NA	0	0	0	0	0	0	0	0	0	0	0	0	0	0	0	0	0	0	0	0	0	58	0	0	0	0	0	0	0	12	0	0	0	0	0	0	178	0	0
Bacteria	Bacteroidota	Bacteroidia	Chitinophagales	Chitinophagaceae	Puia	0	0	0	0	0	0	0	0	0	0	0	0	0	0	0	0	0	0	0	0	0	0	0	0	0	0	0	0	0	0	0	0	0	0	248	0	0	0	0
Bacteria	Firmicutes	Bacilli	Lactobacillales	Lactobacillaceae	Lactobacillus	0	0	0	0	0	0	0	0	0	0	0	0	0	0	0	0	0	0	0	0	0	0	0	0	0	0	0	0	0	0	0	0	0	0	248	0	0	0	0
Bacteria	Fusobacteriota	Fusobacteriia	Fusobacteriales	Fusobacteriaceae	Fusobacterium	59	0	0	0	0	0	0	0	0	0	0	0	0	0	0	0	0	0	0	0	0	0	0	0	78	49	0	61	0	0	0	0	0	0	0	0	0	0	0
Bacteria	Actinobacteriota	Thermoleophilia	Gaiellales	NA	NA	28	0	0	0	0	0	15	0	0	0	29	0	11	0	0	0	0	0	0	0	0	18	0	57	0	11	0	14	19	30	15	0	0	0	0	0	0	0	0
Bacteria	Proteobacteria	Gammaproteobacteria	Pseudomonadales	Moraxellaceae	Acinetobacter	0	86	0	0	0	0	0	0	0	0	82	0	0	0	0	0	0	0	0	0	0	0	0	0	0	0	0	0	0	0	0	79	0	0	0	0	0	0	0
Bacteria	Proteobacteria	Gammaproteobacteria	Burkholderiales	Nitrosomonadaceae	MND1	0	0	0	0	18	0	28	0	0	0	0	0	0	0	0	0	0	0	0	0	0	0	0	0	0	0	17	0	0	29	53	0	0	0	0	0	0	0	102
Bacteria	Proteobacteria	Gammaproteobacteria	Burkholderiales	Oxalobacteraceae	Massilia	0	0	0	0	0	0	0	0	0	0	0	247	0	0	0	0	0	0	0	0	0	0	0	0	0	0	0	0	0	0	0	0	0	0	0	0	0	0	0
Bacteria	Acidobacteriota	Holophagae	Subgroup 7	NA	NA	0	0	0	0	0	0	0	0	0	0	0	0	0	0	0	0	0	0	0	0	0	60	0	0	97	0	0	90	0	0	0	0	0	0	0	0	0	0	0
Bacteria	Proteobacteria	Gammaproteobacteria	Burkholderiales	A21b	NA	0	0	0	0	0	0	0	0	0	0	0	0	0	0	0	0	0	0	0	0	0	45	0	0	0	0	0	0	0	0	0	0	0	0	73	0	0	129	0
Bacteria	Firmicutes	Clostridia	Oscillospirales	Oscillospiraceae	NA	0	0	0	0	0	0	0	0	0	0	0	0	0	0	0	0	0	0	0	0	0	0	0	0	137	0	0	110	0	0	0	0	0	0	0	0	0	0	0
Bacteria	Myxococcota	Polyangia	Haliangiales	Haliangiaceae	Haliangium	0	0	0	0	0	0	0	0	0	0	0	0	0	0	0	0	0	0	0	0	0	0	0	0	0	39	9	0	0	0	0	0	0	0	140	0	0	0	59
Bacteria	Proteobacteria	Alphaproteobacteria	Sphingomonadales	Sphingomonadaceae	Sphingomonas	0	0	0	0	0	0	0	0	0	0	0	0	0	0	0	0	0	0	0	0	0	0	0	0	0	0	0	0	0	0	0	0	0	0	247	0	0	0	0
Bacteria	Firmicutes	Negativicutes	Veillonellales-Selenomonadales	Selenomonadaceae	Selenomonas	0	0	0	0	0	0	0	0	247	0	0	0	0	0	0	0	0	0	0	0	0	0	0	0	0	0	0	0	0	0	0	0	0	0	0	0	0	0	0
Bacteria	Proteobacteria	Alphaproteobacteria	Rhizobiales	Rhizobiaceae	Shinella	0	0	0	118	27	0	0	0	0	0	0	0	0	0	0	0	0	0	0	0	0	0	0	0	0	36	0	0	0	0	0	0	0	0	0	0	65	0	0
Bacteria	Bacteroidota	Bacteroidia	Bacteroidales	Bacteroidetes vadinHA17	NA	0	0	40	0	0	0	0	0	0	0	0	0	0	13	0	0	0	0	0	40	0	0	0	0	0	43	64	0	0	0	0	0	0	0	0	46	0	0	0
Bacteria	Acidobacteriota	Acidobacteriae	Acidobacteriales	Koribacteraceae	Candidatus Koribacter	0	0	68	0	0	0	0	0	0	0	0	0	0	0	0	0	49	0	0	0	0	0	0	0	129	0	0	0	0	0	0	0	0	0	0	0	0	0	0
Bacteria	Bacteroidota	Bacteroidia	Flavobacteriales	Crocinitomicaceae	Fluviicola	0	0	0	0	0	0	0	0	246	0	0	0	0	0	0	0	0	0	0	0	0	0	0	0	0	0	0	0	0	0	0	0	0	0	0	0	0	0	0
Bacteria	Acidobacteriota	Thermoanaerobaculia	Thermoanaerobaculales	Thermoanaerobaculaceae	Subgroup 10	0	0	0	0	0	0	0	0	0	101	0	0	11	0	0	0	0	0	0	0	0	68	0	0	0	0	0	0	0	6	0	0	0	0	0	0	0	0	59
Bacteria	Planctomycetota	Planctomycetes	Gemmatales	Gemmataceae	NA	0	0	171	0	0	0	0	0	0	0	74	0	0	0	0	0	0	0	0	0	0	0	0	0	0	0	0	0	0	0	0	0	0	0	0	0	0	0	0
Bacteria	Chloroflexi	Anaerolineae	Caldilineales	Caldilineaceae	NA	0	0	0	0	0	0	0	0	0	0	0	0	0	0	0	0	0	0	0	0	38	0	0	0	0	0	0	0	0	0	23	0	0	184	0	0	0	0	0
Bacteria	Acidobacteriota	Acidobacteriae	Solibacterales	Solibacteraceae	Candidatus Solibacter	0	0	0	0	0	0	0	0	0	0	0	0	0	0	0	0	0	0	0	0	0	0	42	0	148	30	0	0	0	0	25	0	0	0	0	0	0	0	0
Bacteria	Proteobacteria	Gammaproteobacteria	Burkholderiales	SC-I-84	NA	0	0	0	0	0	0	0	0	0	0	0	0	0	0	0	0	0	0	0	0	0	0	0	0	0	0	26	0	0	0	17	0	0	0	0	0	202	0	0
Bacteria	Bacteroidota	Bacteroidia	Chitinophagales	Chitinophagaceae	Parafilimonas	0	0	0	0	0	0	0	0	0	0	0	0	0	0	0	0	0	0	0	0	0	0	0	0	0	0	0	0	0	10	57	0	0	0	0	0	178	0	0
Bacteria	Bacteroidota	Bacteroidia	Flavobacteriales	Flavobacteriaceae	NA	0	0	0	0	0	0	0	0	0	0	0	0	0	0	0	0	0	0	0	0	0	0	0	0	0	0	0	0	0	9	0	0	0	0	0	0	236	0	0
Bacteria	Firmicutes	Bacilli	Bacillales	Bacillaceae	Bacillus	0	0	0	0	0	0	0	0	0	0	0	0	0	0	0	0	0	0	0	0	0	0	0	0	0	0	0	0	0	0	0	0	0	0	0	0	245	0	0
Bacteria	Fusobacteriota	Fusobacteriia	Fusobacteriales	Fusobacteriaceae	Fusobacterium	0	0	0	0	0	0	0	0	245	0	0	0	0	0	0	0	0	0	0	0	0	0	0	0	0	0	0	0	0	0	0	0	0	0	0	0	0	0	0
Bacteria	Proteobacteria	Alphaproteobacteria	Sphingomonadales	Sphingomonadaceae	Sphingomonas	63	0	0	0	0	0	0	0	0	0	0	0	0	0	0	0	0	0	59	0	0	0	0	0	0	0	25	54	0	0	0	0	0	0	0	43	0	0	0
Bacteria	Firmicutes	Bacilli	Lactobacillales	Streptococcaceae	Streptococcus	59	0	0	0	0	0	43	0	0	0	0	0	0	0	0	0	0	0	0	0	0	18	0	0	0	0	0	0	0	0	0	0	0	124	0	0	0	0	0
Bacteria	Planctomycetota	Phycisphaerae	Phycisphaerales	AKAU3564 sediment group	NA	0	21	0	0	0	0	0	0	0	43	0	0	0	0	9	0	0	0	0	0	0	60	0	0	0	0	0	49	0	11	0	14	0	0	0	37	0	0	0
Bacteria	Firmicutes	Clostridia	Peptostreptococcales-Tissierellales	Peptostreptococcaceae	Romboutsia	0	0	0	0	0	0	0	0	0	36	0	0	0	0	0	0	0	0	0	0	0	74	0	28	0	0	0	0	0	0	0	0	0	0	106	0	0	0	0
Bacteria	Actinobacteriota	Actinobacteria	Micrococcales	Promicromonosporaceae	Cellulosimicrobium	0	0	0	0	0	0	0	0	0	0	0	244	0	0	0	0	0	0	0	0	0	0	0	0	0	0	0	0	0	0	0	0	0	0	0	0	0	0	0
Bacteria	Firmicutes	Clostridia	Lachnospirales	Lachnospiraceae	Fusicatenibacter	0	0	0	0	0	0	0	0	0	0	0	0	0	84	10	0	0	0	0	86	0	0	0	0	0	0	0	0	0	0	0	0	64	0	0	0	0	0	0
Bacteria	Firmicutes	Clostridia	Peptostreptococcales-Tissierellales	Anaerovoracaceae	[Eubacterium] nodatum group	0	0	0	0	0	0	0	0	0	0	0	0	0	0	0	0	0	0	0	84	0	0	18	0	94	0	0	0	0	0	0	0	0	0	0	0	0	48	0
Bacteria	Proteobacteria	Gammaproteobacteria	Pseudomonadales	Moraxellaceae	Acinetobacter	0	0	0	0	0	0	0	0	0	0	0	0	0	0	0	244	0	0	0	0	0	0	0	0	0	0	0	0	0	0	0	0	0	0	0	0	0	0	0
Bacteria	Myxococcota	Polyangia	Polyangiales	Phaselicystidaceae	Phaselicystis	0	0	25	0	0	0	0	0	0	0	0	0	0	96	0	0	0	0	0	0	0	0	0	0	0	0	0	20	0	8	0	0	66	29	0	0	0	0	0
Bacteria	Chloroflexi	Anaerolineae	Caldilineales	Caldilineaceae	NA	0	0	0	0	0	0	0	0	0	0	0	0	0	0	0	0	0	0	0	0	0	0	0	0	0	14	14	0	0	26	28	40	0	0	0	0	0	0	122
Bacteria	Bacteroidota	Kapabacteria	Kapabacteriales	NA	NA	0	0	0	0	0	0	0	0	0	0	0	0	0	0	0	0	0	0	0	0	0	0	0	0	0	0	20	0	0	22	49	15	0	0	0	0	0	0	138
Bacteria	Planctomycetota	Planctomycetes	Pirellulales	Pirellulaceae	NA	0	0	0	0	0	0	0	0	0	0	0	0	0	0	0	0	0	0	0	0	0	0	0	0	0	0	0	0	0	0	0	0	0	0	0	0	0	243	0
Bacteria	Proteobacteria	Gammaproteobacteria	Pseudomonadales	Moraxellaceae	Acinetobacter	0	0	0	0	0	0	0	243	0	0	0	0	0	0	0	0	0	0	0	0	0	0	0	0	0	0	0	0	0	0	0	0	0	0	0	0	0	0	0
Bacteria	Proteobacteria	Gammaproteobacteria	Burkholderiales	Oxalobacteraceae	Massilia	74	0	55	0	0	0	0	0	0	0	0	0	0	0	0	0	0	0	0	0	0	0	0	0	0	0	0	0	0	0	0	46	0	0	0	0	0	0	67
Bacteria	Proteobacteria	Gammaproteobacteria	Burkholderiales	Neisseriaceae	Eikenella	0	0	0	0	24	0	0	0	0	0	0	0	0	0	0	0	0	0	0	0	0	0	0	110	0	0	0	0	0	0	0	0	0	0	108	0	0	0	0
Bacteria	Bacteroidota	Bacteroidia	Bacteroidales	Prevotellaceae	Prevotella	0	0	0	0	0	0	0	0	0	80	0	0	0	0	40	0	0	0	0	0	0	0	0	0	0	0	24	0	38	0	0	0	0	0	0	60	0	0	0
Bacteria	Chloroflexi	KD4-96	NA	NA	NA	0	0	0	0	0	0	24	0	0	0	45	0	0	0	0	0	0	0	0	0	0	0	39	0	0	0	0	0	0	0	0	0	0	0	134	0	0	0	0
Bacteria	Proteobacteria	Gammaproteobacteria	Pseudomonadales	Moraxellaceae	Acinetobacter	0	0	137	0	0	0	0	0	0	0	0	0	0	0	0	0	0	0	0	0	0	0	0	0	0	0	0	0	0	0	0	105	0	0	0	0	0	0	0
Bacteria	Synergistota	Synergistia	Synergistales	Synergistaceae	Fretibacterium	0	0	45	0	0	0	0	0	0	0	0	0	0	0	0	0	0	0	0	0	0	0	0	0	0	0	53	0	0	13	16	0	0	0	0	0	0	0	115
Bacteria	Proteobacteria	Gammaproteobacteria	Gammaproteobacteria Incertae Sedis	Unknown Family	Acidibacter	0	0	0	0	0	0	0	0	0	0	0	0	0	0	0	0	0	0	0	0	0	0	0	0	0	0	44	0	0	52	14	0	0	0	0	0	0	0	132
Bacteria	Elusimicrobiota	Lineage IIb	NA	NA	NA	0	0	0	0	0	0	0	0	0	0	0	0	0	0	0	0	0	0	0	0	0	0	0	0	0	0	0	0	0	0	0	0	0	0	0	0	0	242	0
Bacteria	Proteobacteria	Gammaproteobacteria	Pseudomonadales	Moraxellaceae	Acinetobacter	0	0	0	0	0	0	0	0	242	0	0	0	0	0	0	0	0	0	0	0	0	0	0	0	0	0	0	0	0	0	0	0	0	0	0	0	0	0	0
Bacteria	Firmicutes	Clostridia	Peptostreptococcales-Tissierellales	Anaerovoracaceae	[Eubacterium] saphenum group	0	0	0	0	0	0	0	0	0	0	0	241	0	0	0	0	0	0	0	0	0	0	0	0	0	0	0	0	0	0	0	0	0	0	0	0	0	0	0
Bacteria	Firmicutes	Negativicutes	Veillonellales-Selenomonadales	Selenomonadaceae	Selenomonas	0	0	0	0	0	0	0	0	0	0	0	0	0	0	0	0	0	0	0	0	0	0	0	78	0	0	0	0	26	3	0	0	0	0	0	0	134	0	0
Bacteria	Actinobacteriota	Thermoleophilia	Solirubrobacterales	67-14	NA	0	0	0	0	0	0	0	0	0	0	0	0	0	0	0	0	0	0	0	0	0	0	0	46	0	11	0	0	0	0	0	0	0	0	0	0	0	184	0
Bacteria	Bacteroidota	Bacteroidia	Chitinophagales	Chitinophagaceae	Flavisolibacter	0	0	0	0	0	0	0	0	0	0	0	0	0	0	0	0	0	0	0	0	0	0	0	0	0	0	0	0	0	0	0	0	0	0	0	0	0	241	0
Bacteria	Planctomycetota	Planctomycetes	Pirellulales	Pirellulaceae	Pir4 lineage	0	0	0	0	0	0	0	0	0	0	0	0	0	0	0	0	0	0	0	0	0	0	0	0	0	0	0	0	0	0	0	0	0	0	0	0	0	241	0
Bacteria	Verrucomicrobiota	Verrucomicrobiae	Pedosphaerales	Pedosphaeraceae	NA	0	0	0	0	0	0	0	0	0	0	0	0	0	57	0	0	0	0	0	0	0	0	0	0	0	0	0	0	0	0	0	0	62	0	0	0	0	122	0
Bacteria	Bacteroidota	Bacteroidia	Chitinophagales	Chitinophagaceae	UTBCD1	0	0	0	0	0	0	0	0	0	0	0	0	0	0	0	0	0	0	0	0	0	0	0	0	114	0	0	96	0	0	30	0	0	0	0	0	0	0	0
Bacteria	Bacteroidota	Bacteroidia	Bacteroidales	Bacteroidaceae	Bacteroides	0	0	0	0	0	0	0	0	0	0	0	0	0	0	0	0	0	0	0	0	0	0	0	0	0	0	0	24	0	0	40	0	0	0	0	0	176	0	0
Bacteria	Myxococcota	bacteriap25	NA	NA	NA	0	0	0	0	0	0	0	0	0	0	0	0	0	0	0	0	0	0	0	0	0	0	0	0	0	0	0	0	0	0	0	0	0	0	240	0	0	0	0
Bacteria	Chloroflexi	Anaerolineae	Caldilineales	Caldilineaceae	NA	0	0	0	0	0	0	0	0	0	0	0	0	12	100	55	0	0	0	0	0	0	0	0	0	0	0	0	0	0	0	0	0	73	0	0	0	0	0	0
Bacteria	Firmicutes	Bacilli	Bacillales	Bacillaceae	Bacillus	0	0	58	71	0	0	0	0	0	0	51	0	0	0	0	0	0	0	0	0	0	0	0	0	0	0	0	0	0	0	0	0	0	0	59	0	0	0	0
Bacteria	Actinobacteriota	Acidimicrobiia	Microtrichales	Ilumatobacteraceae	CL500-29 marine group	0	0	22	0	0	0	0	0	0	0	84	0	0	0	0	0	0	0	0	0	0	0	0	0	81	0	0	33	0	0	19	0	0	0	0	0	0	0	0
Bacteria	Bacteroidota	Bacteroidia	Cytophagales	Microscillaceae	OLB12	0	0	0	0	0	0	0	0	0	0	0	0	0	0	0	0	0	239	0	0	0	0	0	0	0	0	0	0	0	0	0	0	0	0	0	0	0	0	0
Bacteria	Bacteroidota	Bacteroidia	Chitinophagales	Chitinophagaceae	Dinghuibacter	0	0	0	0	0	0	0	0	0	0	0	0	0	0	0	0	0	0	0	0	0	0	0	115	67	0	0	39	0	0	0	18	0	0	0	0	0	0	0
Bacteria	Spirochaetota	Spirochaetia	Spirochaetales	Spirochaetaceae	Treponema	0	0	0	0	0	0	21	0	0	0	0	0	13	0	0	0	0	0	0	0	0	0	0	0	0	46	0	0	0	0	61	0	0	0	0	0	37	0	61
Bacteria	Planctomycetota	Phycisphaerae	Tepidisphaerales	WD2101 soil group	NA	0	0	0	0	0	0	0	0	0	0	0	0	0	0	0	0	0	0	0	0	0	0	0	0	0	25	22	0	0	0	0	0	0	0	0	0	58	134	0
Bacteria	Verrucomicrobiota	Chlamydiae	Chlamydiales	cvE6	NA	0	0	0	0	0	0	0	0	0	0	0	0	11	5	10	0	0	0	0	0	0	0	0	0	0	0	53	0	11	14	13	68	0	0	0	0	54	0	0
Bacteria	Proteobacteria	Alphaproteobacteria	Rhizobiales	Methyloligellaceae	NA	0	0	0	0	0	0	0	0	0	0	0	0	0	0	0	0	0	0	0	0	0	0	0	0	0	0	52	0	28	0	0	0	0	0	0	0	159	0	0
Bacteria	Planctomycetota	Phycisphaerae	Tepidisphaerales	WD2101 soil group	NA	0	0	0	0	0	0	0	0	0	0	0	0	0	0	0	0	0	0	0	0	0	0	0	0	0	0	0	0	0	0	0	0	0	0	0	0	0	239	0
Bacteria	Bacteroidota	Bacteroidia	Bacteroidales	Prevotellaceae	Prevotella	0	62	0	0	0	0	0	0	0	0	0	0	0	0	0	0	0	0	0	0	0	47	0	0	50	0	0	0	0	0	0	0	0	0	79	0	0	0	0
Bacteria	Proteobacteria	Gammaproteobacteria	Aeromonadales	Aeromonadaceae	Aeromonas	0	0	111	0	0	0	0	0	0	0	0	0	0	0	0	0	0	0	0	0	0	0	0	0	0	0	0	0	0	0	0	0	0	127	0	0	0	0	0
Bacteria	Firmicutes	Negativicutes	Veillonellales-Selenomonadales	Selenomonadaceae	Selenomonas	0	0	0	0	0	0	0	0	0	0	0	0	0	0	0	0	0	0	0	0	0	0	0	0	0	0	0	0	0	0	0	0	0	0	0	0	0	238	0
Bacteria	Proteobacteria	Gammaproteobacteria	Pseudomonadales	Moraxellaceae	Acinetobacter	0	0	0	0	0	0	0	0	0	0	0	0	0	111	0	0	0	0	0	0	0	0	0	0	0	0	0	0	0	0	0	0	127	0	0	0	0	0	0
Bacteria	Verrucomicrobiota	Verrucomicrobiae	Pedosphaerales	Pedosphaeraceae	NA	0	49	0	0	0	0	0	0	0	0	0	0	0	0	0	0	0	0	0	0	0	0	0	0	0	0	44	0	0	13	43	0	0	0	0	0	0	0	88
Bacteria	Proteobacteria	Alphaproteobacteria	Rhizobiales	Beijerinckiaceae	Methylobacterium-Methylorubrum	0	10	0	0	0	0	0	21	0	48	0	0	0	0	0	0	0	0	0	0	0	0	0	0	0	0	32	0	0	9	19	0	0	0	33	0	0	0	65
Bacteria	Acidobacteriota	Vicinamibacteria	Vicinamibacterales	NA	NA	0	0	0	0	0	26	0	0	0	0	0	0	0	0	0	0	0	0	0	0	0	0	0	0	59	0	0	0	0	0	0	0	0	0	0	0	0	152	0
Bacteria	Proteobacteria	Gammaproteobacteria	Francisellales	Francisellaceae	Francisella	0	0	0	0	0	0	0	0	0	94	0	0	0	0	0	0	0	0	0	0	0	0	0	0	83	0	0	60	0	0	0	0	0	0	0	0	0	0	0
Bacteria	Proteobacteria	Gammaproteobacteria	Pseudomonadales	Moraxellaceae	Acinetobacter	0	0	0	0	0	0	0	0	237	0	0	0	0	0	0	0	0	0	0	0	0	0	0	0	0	0	0	0	0	0	0	0	0	0	0	0	0	0	0
Bacteria	Bacteroidota	Bacteroidia	Bacteroidales	Rikenellaceae	Alistipes	0	0	0	0	0	0	0	0	237	0	0	0	0	0	0	0	0	0	0	0	0	0	0	0	0	0	0	0	0	0	0	0	0	0	0	0	0	0	0
Bacteria	Spirochaetota	Spirochaetia	Spirochaetales	Spirochaetaceae	Treponema	0	0	0	0	21	0	0	0	0	70	130	0	0	15	0	0	0	0	0	0	0	0	0	0	0	0	0	0	0	0	0	0	0	0	0	0	0	0	0
Bacteria	Latescibacterota	NA	NA	NA	NA	0	0	21	0	0	21	0	0	0	0	0	0	0	0	0	0	0	0	0	0	0	0	0	62	0	0	0	0	15	13	0	0	0	0	0	0	0	0	104
Bacteria	Proteobacteria	Gammaproteobacteria	Burkholderiales	Oxalobacteraceae	Massilia	0	0	0	0	0	0	0	0	0	71	0	0	0	0	12	0	0	0	0	0	0	64	41	0	0	0	29	0	0	0	19	0	0	0	0	0	0	0	0
Bacteria	Firmicutes	Clostridia	Peptostreptococcales-Tissierellales	Peptostreptococcaceae	Filifactor	0	0	0	0	0	0	0	0	0	0	0	236	0	0	0	0	0	0	0	0	0	0	0	0	0	0	0	0	0	0	0	0	0	0	0	0	0	0	0
Bacteria	Actinobacteriota	Actinobacteria	Micromonosporales	Micromonosporaceae	Longispora	0	0	13	0	0	0	0	0	0	0	0	0	0	0	12	0	0	0	0	47	0	48	0	0	0	31	0	50	0	0	0	0	0	0	0	0	35	0	0
Bacteria	Verrucomicrobiota	Verrucomicrobiae	Pedosphaerales	Pedosphaeraceae	NA	0	0	47	0	0	0	0	0	0	0	0	0	0	88	44	0	0	0	0	0	0	0	0	0	0	0	0	0	0	0	0	0	57	0	0	0	0	0	0
Bacteria	Proteobacteria	Alphaproteobacteria	Sphingomonadales	Sphingomonadaceae	Altererythrobacter	0	0	0	0	0	0	0	0	0	0	0	0	0	0	0	0	0	0	0	0	0	0	0	180	56	0	0	0	0	0	0	0	0	0	0	0	0	0	0
Bacteria	Proteobacteria	Alphaproteobacteria	Rhizobiales	Methyloligellaceae	NA	0	0	0	0	0	0	0	0	0	0	0	0	0	0	0	0	0	0	0	0	0	0	0	0	0	0	0	0	0	0	0	0	0	0	236	0	0	0	0
Bacteria	Planctomycetota	Planctomycetes	Pirellulales	Pirellulaceae	NA	0	0	0	0	0	0	0	0	0	0	0	0	0	0	0	0	0	0	0	0	0	0	0	0	0	0	0	0	0	0	0	0	0	0	0	0	0	236	0
Bacteria	Acidobacteriota	Vicinamibacteria	Vicinamibacterales	NA	NA	0	0	0	0	0	0	0	0	0	73	0	0	0	0	0	0	0	0	0	0	0	117	21	0	0	0	0	0	0	0	0	0	0	0	0	24	0	0	0
Bacteria	Chloroflexi	KD4-96	NA	NA	NA	0	0	54	0	0	0	0	0	0	0	0	0	0	0	0	0	0	0	0	0	0	0	0	0	0	25	0	0	0	0	0	0	0	0	103	0	53	0	0
Bacteria	Actinobacteriota	Actinobacteria	Propionibacteriales	Nocardioidaceae	Marmoricola	0	0	48	0	0	0	0	0	0	0	0	0	0	97	42	0	0	0	0	0	0	0	0	0	0	0	0	0	0	0	0	0	48	0	0	0	0	0	0
Bacteria	Fusobacteriota	Fusobacteriia	Fusobacteriales	Fusobacteriaceae	Fusobacterium	0	0	0	0	0	0	0	0	0	0	0	0	0	0	0	0	0	0	0	0	0	61	0	0	0	0	0	0	36	0	0	0	0	0	0	0	138	0	0
Bacteria	Firmicutes	Negativicutes	Veillonellales-Selenomonadales	Selenomonadaceae	Selenomonas	0	0	0	0	0	0	0	0	0	0	0	0	0	0	0	0	0	0	0	0	0	0	36	84	46	0	0	38	0	0	31	0	0	0	0	0	0	0	0
Bacteria	Actinobacteriota	Actinobacteria	Propionibacteriales	Nocardioidaceae	Nocardioides	0	0	0	0	0	0	0	0	0	0	0	0	0	0	0	0	0	0	0	0	0	0	0	0	0	47	0	0	20	15	48	0	0	0	0	0	0	0	105
Bacteria	Acidobacteriota	Acidobacteriae	Paludibaculum	NA	NA	0	0	0	0	0	0	0	0	0	0	0	0	0	0	14	0	0	0	0	0	0	0	0	0	0	0	47	0	0	19	12	0	0	0	0	0	0	0	143
Bacteria	Bacteroidota	Bacteroidia	Flavobacteriales	Weeksellaceae	Cloacibacterium	0	0	0	0	0	0	0	0	0	0	0	0	0	0	0	0	0	0	169	0	0	0	0	0	0	0	0	64	2	0	0	0	0	0	0	0	0	0	0
Bacteria	Proteobacteria	Alphaproteobacteria	Sphingomonadales	Sphingomonadaceae	Sphingomonas	0	0	0	0	0	53	0	0	0	0	0	0	0	0	0	0	0	0	0	0	0	0	0	0	0	32	0	0	0	0	46	0	0	0	0	0	0	0	103
Bacteria	Verrucomicrobiota	Verrucomicrobiae	Pedosphaerales	Pedosphaeraceae	NA	0	0	0	0	0	20	0	0	0	0	0	0	7	79	27	0	0	0	44	0	0	0	0	0	0	0	0	0	0	0	0	0	57	0	0	0	0	0	0
Bacteria	Actinobacteriota	Actinobacteria	Propionibacteriales	Nocardioidaceae	Nocardioides	0	0	0	0	0	19	0	0	0	0	0	155	0	0	0	0	0	0	0	0	0	0	0	0	0	0	0	0	0	0	0	0	0	0	0	0	0	60	0
Bacteria	Firmicutes	Clostridia	Monoglobales	Monoglobaceae	Monoglobus	0	0	0	0	0	0	0	0	0	0	0	215	0	7	0	0	12	0	0	0	0	0	0	0	0	0	0	0	0	0	0	0	0	0	0	0	0	0	0
Bacteria	Planctomycetota	Planctomycetes	Pirellulales	Pirellulaceae	NA	0	0	0	0	0	0	0	0	0	0	0	0	0	0	0	0	0	0	0	115	0	0	0	100	0	19	0	0	0	0	0	0	0	0	0	0	0	0	0
Bacteria	Chloroflexi	KD4-96	NA	NA	NA	0	0	0	0	0	0	0	0	0	0	0	0	0	0	0	0	0	0	0	0	0	0	0	0	18	0	0	55	0	0	35	0	0	0	89	0	37	0	0
Bacteria	Chloroflexi	Dehalococcoidia	Dehalococcoidales	Dehalococcoidaceae	Dehalogenimonas	0	0	0	0	0	0	0	0	0	0	0	0	0	0	0	0	0	0	0	0	0	0	0	0	0	0	28	0	0	0	47	0	0	0	0	0	159	0	0
Bacteria	Acidobacteriota	Vicinamibacteria	Vicinamibacterales	NA	NA	0	0	0	0	0	0	0	0	0	0	0	0	0	0	0	0	0	0	0	0	0	0	0	0	0	0	0	0	0	0	0	0	0	0	0	0	0	234	0
Bacteria	Verrucomicrobiota	Chlamydiae	Chlamydiales	Parachlamydiaceae	Neochlamydia	0	0	0	0	0	0	0	0	0	0	0	0	0	0	0	0	0	0	0	0	0	0	0	0	0	0	0	0	0	0	0	0	0	0	0	0	0	234	0
Bacteria	Actinobacteriota	Actinobacteria	Propionibacteriales	Nocardioidaceae	Marmoricola	0	0	0	0	0	0	0	0	0	0	0	0	0	0	0	0	0	0	0	0	0	0	0	0	0	0	0	0	0	0	0	0	0	0	0	0	0	234	0
Bacteria	Planctomycetota	Phycisphaerae	Tepidisphaerales	CPla-3 termite group	NA	63	0	0	0	0	0	0	0	0	0	0	0	0	0	0	0	0	0	0	0	0	13	0	0	0	27	0	0	0	15	21	0	0	0	0	0	0	0	94
Bacteria	Verrucomicrobiota	Verrucomicrobiae	Pedosphaerales	Pedosphaeraceae	NA	60	0	0	0	0	0	0	0	0	0	0	0	0	0	0	0	0	0	0	72	0	0	0	0	0	0	0	0	15	0	28	38	0	0	0	20	0	0	0
Bacteria	Firmicutes	Clostridia	Lachnospirales	Lachnospiraceae	GCA-900066575	0	55	0	0	0	0	0	0	0	0	0	0	0	0	0	0	0	0	0	0	0	0	0	0	0	0	0	0	0	7	18	0	0	0	0	0	153	0	0
Bacteria	Verrucomicrobiota	Verrucomicrobiae	Chthoniobacterales	Chthoniobacteraceae	Candidatus Udaeobacter	0	0	0	0	0	0	0	0	0	20	0	0	16	22	0	0	0	0	0	0	0	0	0	0	0	31	73	0	0	0	0	0	0	0	0	0	0	0	71
Bacteria	Actinobacteriota	Actinobacteria	Micromonosporales	Micromonosporaceae	Dactylosporangium	0	0	0	0	0	0	0	28	0	0	33	0	0	0	10	0	0	0	0	28	0	0	0	0	0	0	0	0	18	0	0	0	0	0	0	0	0	116	0
Bacteria	Firmicutes	Bacilli	Lactobacillales	Lactobacillaceae	Lactobacillus	0	0	0	0	0	0	0	0	0	0	0	0	0	78	50	0	0	0	0	0	0	0	0	41	0	0	0	0	0	0	0	0	64	0	0	0	0	0	0
Bacteria	Acidobacteriota	Vicinamibacteria	Vicinamibacterales	NA	NA	0	0	0	0	0	0	0	0	0	0	0	0	0	0	0	0	0	0	0	0	0	0	0	0	0	34	13	0	0	24	19	0	0	0	0	0	0	0	143
Bacteria	Chloroflexi	Anaerolineae	Caldilineales	Caldilineaceae	NA	0	0	0	0	0	0	0	0	0	0	0	0	0	0	0	0	0	0	0	0	0	0	0	0	0	21	0	0	0	0	0	35	0	0	177	0	0	0	0
Bacteria	Acidobacteriota	Acidobacteriae	Solibacterales	Solibacteraceae	Candidatus Solibacter	0	73	0	0	0	0	0	0	0	0	0	0	0	0	0	0	0	0	0	0	0	0	0	0	0	0	0	0	0	0	0	28	0	0	0	0	131	0	0
Bacteria	Proteobacteria	Gammaproteobacteria	Xanthomonadales	Xanthomonadaceae	Stenotrophomonas	0	0	0	0	0	0	0	0	0	0	0	232	0	0	0	0	0	0	0	0	0	0	0	0	0	0	0	0	0	0	0	0	0	0	0	0	0	0	0
Bacteria	Acidobacteriota	Blastocatellia	Blastocatellales	Blastocatellaceae	JGI 0001001-H03	0	0	0	0	0	0	0	0	0	0	0	0	0	22	0	0	0	0	0	0	0	0	0	0	131	0	0	53	26	0	0	0	0	0	0	0	0	0	0
Bacteria	Actinobacteriota	Actinobacteria	Corynebacteriales	Mycobacteriaceae	Mycobacterium	0	0	0	0	0	0	0	0	0	0	0	0	0	0	0	0	0	0	0	0	0	0	0	0	67	15	29	1	0	0	0	0	0	0	0	0	120	0	0
Bacteria	Proteobacteria	Alphaproteobacteria	Rhizobiales	Rhizobiaceae	Pseudaminobacter	0	0	0	0	0	0	0	0	0	0	0	0	0	0	0	0	0	0	0	0	0	0	0	0	0	0	0	0	0	0	0	0	0	49	183	0	0	0	0
Bacteria	Proteobacteria	Gammaproteobacteria	Burkholderiales	Oxalobacteraceae	Massilia	0	0	0	0	0	0	0	0	0	0	0	0	0	0	0	0	0	0	0	0	0	0	0	0	0	0	0	0	0	0	0	0	0	0	0	0	0	232	0
Bacteria	Acidobacteriota	Subgroup 22	NA	NA	NA	36	0	0	0	0	0	0	0	0	0	0	0	0	0	0	0	0	0	0	0	0	0	0	0	86	0	0	0	0	0	0	0	0	0	109	0	0	0	0
Bacteria	Actinobacteriota	Acidimicrobiia	IMCC26256	NA	NA	0	0	67	63	0	0	0	16	0	0	0	0	0	0	0	0	0	0	0	0	0	0	19	0	0	0	0	0	19	0	26	0	0	0	0	21	0	0	0
Bacteria	Actinobacteriota	Actinobacteria	Micrococcales	Promicromonosporaceae	Cellulosimicrobium	0	0	0	0	0	0	0	0	0	0	0	0	0	0	0	163	0	68	0	0	0	0	0	0	0	0	0	0	0	0	0	0	0	0	0	0	0	0	0
Bacteria	Firmicutes	Bacilli	Staphylococcales	Staphylococcaceae	Staphylococcus	0	0	30	0	0	0	0	0	0	0	0	0	0	0	17	0	0	0	0	0	0	0	0	0	0	41	29	24	0	15	50	0	0	0	0	25	0	0	0
Bacteria	Chloroflexi	KD4-96	NA	NA	NA	0	0	0	0	0	0	0	0	0	0	0	0	0	0	0	0	0	0	0	0	0	41	0	0	57	0	0	0	0	0	0	0	0	56	0	0	77	0	0
Bacteria	Desulfobacterota	Desulfuromonadia	Geobacterales	Geobacteraceae	Geobacter	0	0	0	0	0	0	0	0	0	0	0	0	0	0	0	0	0	0	0	0	0	0	0	16	101	0	73	0	0	0	41	0	0	0	0	0	0	0	0
Bacteria	Firmicutes	Clostridia	Lachnospirales	Lachnospiraceae	NA	0	0	0	0	0	32	43	0	0	0	0	0	0	0	12	0	0	40	0	0	0	0	0	0	0	12	19	0	0	17	0	0	0	0	0	55	0	0	0
Bacteria	Proteobacteria	Gammaproteobacteria	Aeromonadales	Aeromonadaceae	Aeromonas	0	0	0	0	0	0	0	0	0	0	110	0	0	0	0	0	0	0	0	0	0	0	0	0	0	39	40	41	0	0	0	0	0	0	0	0	0	0	0
Bacteria	Actinobacteriota	Actinobacteria	Micrococcales	Promicromonosporaceae	Cellulosimicrobium	0	0	0	0	0	0	0	0	0	0	0	230	0	0	0	0	0	0	0	0	0	0	0	0	0	0	0	0	0	0	0	0	0	0	0	0	0	0	0
Bacteria	Proteobacteria	Alphaproteobacteria	Rhodobacterales	Rhodobacteraceae	Roseicyclus	0	0	0	0	0	0	0	0	0	0	0	0	0	0	0	0	0	0	0	0	0	81	0	0	0	0	0	38	0	0	0	0	0	0	0	0	111	0	0
Bacteria	Firmicutes	Clostridia	Peptostreptococcales-Tissierellales	Peptostreptococcaceae	Filifactor	0	0	0	0	0	0	0	0	0	0	0	0	0	0	0	0	0	0	0	0	0	0	0	0	146	0	0	84	0	0	0	0	0	0	0	0	0	0	0
Bacteria	Patescibacteria	Saccharimonadia	Saccharimonadales	Saccharimonadaceae	TM7x	0	0	0	0	0	0	0	0	0	0	0	0	0	0	0	0	0	0	0	0	0	0	0	0	0	0	0	0	0	0	0	0	0	0	230	0	0	0	0
Bacteria	Firmicutes	Negativicutes	Veillonellales-Selenomonadales	Selenomonadaceae	Selenomonas	0	0	0	0	0	0	0	0	0	0	0	0	0	0	0	0	0	0	0	0	0	0	0	0	0	0	0	0	0	0	0	0	0	0	0	0	0	230	0
Bacteria	Planctomycetota	Phycisphaerae	Tepidisphaerales	CPla-3 termite group	NA	0	0	0	0	0	0	0	0	0	56	0	0	0	0	7	0	0	0	0	0	0	80	36	0	0	23	0	0	0	8	19	0	0	0	0	0	0	0	0
Bacteria	Proteobacteria	Gammaproteobacteria	Xanthomonadales	Xanthomonadaceae	Pseudoxanthomonas	0	0	0	0	0	0	0	0	0	0	0	197	0	0	0	0	0	0	0	32	0	0	0	0	0	0	0	0	0	0	0	0	0	0	0	0	0	0	0
Bacteria	Firmicutes	Bacilli	Lactobacillales	Lactobacillaceae	Lactobacillus	0	0	0	0	0	0	0	0	0	0	0	60	0	0	0	0	0	0	0	0	0	0	0	0	0	0	0	0	0	0	0	118	0	0	51	0	0	0	0
Bacteria	Chloroflexi	KD4-96	NA	NA	NA	0	0	0	0	0	0	0	46	0	0	0	0	0	0	0	0	0	0	0	0	0	0	0	0	0	0	0	0	0	0	19	0	0	0	0	0	164	0	0
Bacteria	Proteobacteria	Gammaproteobacteria	Gammaproteobacteria Incertae Sedis	Unknown Family	Acidibacter	0	0	0	0	0	0	0	0	0	0	0	0	0	0	0	0	0	0	0	0	0	0	0	0	0	0	0	0	0	0	0	0	0	0	0	0	0	229	0
Bacteria	Actinobacteriota	Actinobacteria	Frankiales	Acidothermaceae	Acidothermus	0	0	0	0	0	0	0	0	229	0	0	0	0	0	0	0	0	0	0	0	0	0	0	0	0	0	0	0	0	0	0	0	0	0	0	0	0	0	0
Bacteria	Bacteroidota	Bacteroidia	Bacteroidales	Porphyromonadaceae	Porphyromonas	0	43	0	0	0	0	0	0	0	0	0	185	0	0	0	0	0	0	0	0	0	0	0	0	0	0	0	0	0	0	0	0	0	0	0	0	0	0	0
Bacteria	Spirochaetota	Spirochaetia	Spirochaetales	Spirochaetaceae	Treponema	0	0	0	53	0	37	67	0	0	0	0	0	0	0	0	0	0	0	0	0	0	0	33	0	0	0	0	0	0	0	38	0	0	0	0	0	0	0	0
Bacteria	Firmicutes	Bacilli	Lactobacillales	Streptococcaceae	Streptococcus	0	0	0	0	0	22	0	0	0	0	0	0	0	0	19	0	0	0	0	0	0	20	0	0	0	30	49	0	23	8	11	0	0	0	0	46	0	0	0
Bacteria	Proteobacteria	Alphaproteobacteria	Defluviicoccales	Defluviicoccaceae	Defluviicoccus	0	0	0	0	0	0	0	0	0	67	0	0	0	0	0	0	0	0	0	0	0	94	0	0	67	0	0	0	0	0	0	0	0	0	0	0	0	0	0
Bacteria	Chloroflexi	KD4-96	NA	NA	NA	0	0	0	0	0	0	0	0	0	0	57	0	0	0	0	0	0	0	0	0	0	68	35	32	0	0	0	36	0	0	0	0	0	0	0	0	0	0	0
Bacteria	Firmicutes	Clostridia	Oscillospirales	Ruminococcaceae	Faecalibacterium	0	0	0	0	0	0	0	0	0	0	0	228	0	0	0	0	0	0	0	0	0	0	0	0	0	0	0	0	0	0	0	0	0	0	0	0	0	0	0
Bacteria	Proteobacteria	Gammaproteobacteria	Steroidobacterales	Steroidobacteraceae	Steroidobacter	0	0	0	0	0	0	0	0	0	0	0	228	0	0	0	0	0	0	0	0	0	0	0	0	0	0	0	0	0	0	0	0	0	0	0	0	0	0	0
Bacteria	Bacteroidota	Bacteroidia	Bacteroidales	Porphyromonadaceae	Porphyromonas	0	0	0	0	0	0	0	0	0	0	0	0	0	0	0	0	0	0	0	0	0	0	0	0	0	0	77	0	0	0	0	0	0	0	0	0	0	0	151
Bacteria	Proteobacteria	Gammaproteobacteria	Gammaproteobacteria Incertae Sedis	Unknown Family	Acidibacter	0	0	0	0	0	0	0	0	0	0	0	0	0	0	0	0	0	0	0	0	0	0	0	0	0	0	0	0	0	0	0	0	0	0	154	0	74	0	0
Bacteria	Firmicutes	NA	NA	NA	NA	0	0	0	0	0	0	0	0	0	0	0	0	0	0	0	0	0	0	0	0	0	0	0	0	0	0	0	0	0	0	0	0	0	0	0	0	0	228	0
Bacteria	Firmicutes	Clostridia	Peptostreptococcales-Tissierellales	Anaerovoracaceae	[Eubacterium] nodatum group	0	0	0	0	0	0	0	0	228	0	0	0	0	0	0	0	0	0	0	0	0	0	0	0	0	0	0	0	0	0	0	0	0	0	0	0	0	0	0
Bacteria	Proteobacteria	Gammaproteobacteria	Burkholderiales	Comamonadaceae	NA	0	0	0	0	0	0	0	0	228	0	0	0	0	0	0	0	0	0	0	0	0	0	0	0	0	0	0	0	0	0	0	0	0	0	0	0	0	0	0
Bacteria	Patescibacteria	Saccharimonadia	Saccharimonadales	Saccharimonadaceae	TM7a	100	64	0	0	0	0	0	0	0	0	0	0	0	0	0	0	0	0	0	0	0	0	26	0	0	0	0	0	0	10	27	0	0	0	0	0	0	0	0
Bacteria	Acidobacteriota	Vicinamibacteria	Vicinamibacterales	NA	NA	80	0	0	0	0	0	37	0	0	0	0	0	0	0	0	0	0	0	0	0	0	0	0	0	0	0	0	0	0	0	0	0	0	0	0	0	110	0	0
Bacteria	Verrucomicrobiota	Verrucomicrobiae	Chthoniobacterales	Chthoniobacteraceae	Candidatus Udaeobacter	61	0	0	0	0	0	0	0	0	0	0	0	0	0	0	0	0	0	0	0	0	0	0	0	0	0	54	0	0	0	43	0	0	0	0	0	0	0	69
Bacteria	Actinobacteriota	Thermoleophilia	Solirubrobacterales	67-14	NA	17	0	0	0	0	0	0	0	0	0	0	0	0	0	0	0	0	0	0	25	0	0	0	83	47	0	0	0	0	0	0	0	0	0	0	0	0	0	55
Bacteria	Proteobacteria	Gammaproteobacteria	Pseudomonadales	Moraxellaceae	Acinetobacter	0	0	0	0	0	0	0	80	0	147	0	0	0	0	0	0	0	0	0	0	0	0	0	0	0	0	0	0	0	0	0	0	0	0	0	0	0	0	0
Bacteria	Fusobacteriota	Fusobacteriia	Fusobacteriales	Leptotrichiaceae	Leptotrichia	0	0	0	0	0	0	0	0	0	72	0	0	0	0	0	0	0	0	0	0	0	0	0	0	102	0	0	53	0	0	0	0	0	0	0	0	0	0	0
Bacteria	Firmicutes	Bacilli	Staphylococcales	Staphylococcaceae	Staphylococcus	0	0	0	0	0	0	0	0	0	39	0	0	0	0	0	0	0	0	0	0	0	95	0	0	0	0	0	44	0	0	0	0	0	0	0	49	0	0	0
Bacteria	Proteobacteria	Alphaproteobacteria	Rickettsiales	Mitochondria	NA	0	0	0	0	0	0	0	0	0	0	0	0	0	0	0	0	23	126	0	0	0	0	0	0	0	32	0	0	0	22	0	0	0	0	0	0	0	0	24
Bacteria	Fusobacteriota	Fusobacteriia	Fusobacteriales	Leptotrichiaceae	Leptotrichia	0	0	0	0	0	0	84	0	0	0	0	0	0	0	0	0	0	0	0	0	0	0	31	0	0	0	0	59	0	0	0	53	0	0	0	0	0	0	0
Bacteria	Bacteroidota	Bacteroidia	Bacteroidales	Prevotellaceae	Prevotella	0	0	0	0	0	0	0	0	0	0	0	0	0	0	0	0	0	0	0	0	0	0	0	0	0	0	0	0	0	0	0	0	0	0	227	0	0	0	0
Bacteria	Gemmatimonadota	Gemmatimonadetes	Gemmatimonadales	Gemmatimonadaceae	NA	0	0	0	0	0	0	0	0	0	0	0	0	0	0	0	0	0	0	0	0	0	0	0	0	0	0	0	0	0	0	0	0	0	0	0	0	0	227	0
Bacteria	Firmicutes	Clostridia	Lachnospirales	Lachnospiraceae	Blautia	0	0	0	0	0	0	0	0	227	0	0	0	0	0	0	0	0	0	0	0	0	0	0	0	0	0	0	0	0	0	0	0	0	0	0	0	0	0	0
Bacteria	Actinobacteriota	Acidimicrobiia	Microtrichales	NA	NA	0	40	0	0	0	0	0	24	0	27	0	0	0	0	0	0	0	0	0	0	0	0	11	0	0	25	0	18	0	0	0	0	0	0	81	0	0	0	0
Bacteria	Firmicutes	Bacilli	Lactobacillales	Lactobacillaceae	Lactobacillus	0	14	0	0	0	0	0	0	0	0	0	0	0	0	0	0	0	0	0	0	0	0	0	0	0	0	25	0	0	42	0	0	0	0	0	0	0	0	145
Bacteria	Fusobacteriota	Fusobacteriia	Fusobacteriales	Fusobacteriaceae	Fusobacterium	0	0	0	0	0	0	0	0	0	0	0	0	0	0	0	0	0	0	0	0	49	0	0	0	0	0	0	83	0	0	0	94	0	0	0	0	0	0	0
Bacteria	Firmicutes	Negativicutes	Veillonellales-Selenomonadales	Selenomonadaceae	NA	0	0	202	0	0	0	0	17	0	0	0	0	7	0	0	0	0	0	0	0	0	0	0	0	0	0	0	0	0	0	0	0	0	0	0	0	0	0	0
Bacteria	Chloroflexi	Ktedonobacteria	Ktedonobacterales	Ktedonobacteraceae	1959-1	0	0	0	0	0	0	0	0	0	0	0	0	0	0	0	0	0	0	0	0	0	0	0	0	52	30	0	37	0	15	0	0	0	0	0	0	0	0	92
Bacteria	Patescibacteria	Saccharimonadia	Saccharimonadales	NA	NA	0	0	0	0	0	0	0	0	0	0	0	0	0	0	0	0	0	0	0	0	0	0	0	0	0	0	0	0	0	0	0	0	0	0	0	0	0	226	0
Bacteria	Bacteroidota	Bacteroidia	Bacteroidales	Prevotellaceae	Prevotella	0	0	0	0	0	0	0	0	0	0	0	0	0	0	0	0	0	0	0	0	0	0	0	0	0	0	0	0	0	0	0	0	0	0	0	0	0	226	0
Bacteria	Proteobacteria	Alphaproteobacteria	NA	NA	NA	0	0	0	0	0	0	0	0	0	58	0	0	0	0	0	0	0	0	0	0	0	64	0	0	0	0	0	0	0	0	26	0	0	0	0	0	77	0	0
Bacteria	Bacteroidota	Bacteroidia	Bacteroidales	Muribaculaceae	NA	0	0	26	0	0	0	0	0	0	0	0	0	0	0	0	0	0	0	0	0	0	0	0	0	0	0	28	0	20	0	47	20	0	0	0	0	0	0	84
Bacteria	Firmicutes	Clostridia	Lachnospirales	Lachnospiraceae	Lachnospiraceae NK4A136 group	0	0	0	0	0	0	0	0	0	0	0	0	0	42	12	0	0	0	0	0	0	0	30	0	0	0	0	0	0	0	0	0	31	110	0	0	0	0	0
Bacteria	Firmicutes	Negativicutes	Veillonellales-Selenomonadales	Veillonellaceae	Dialister	0	0	0	0	0	0	0	0	0	0	0	0	0	0	0	0	0	0	0	0	0	0	0	122	70	0	0	0	0	0	33	0	0	0	0	0	0	0	0
Bacteria	Firmicutes	Bacilli	Lactobacillales	Lactobacillaceae	Lactobacillus	0	0	0	0	0	0	0	0	0	0	0	0	0	0	21	0	0	0	0	0	0	0	0	0	0	24	0	79	0	0	36	0	0	0	0	65	0	0	0
Bacteria	Firmicutes	Bacilli	Staphylococcales	Gemellaceae	Gemella	0	0	0	0	0	0	0	0	0	0	0	0	19	13	10	0	0	0	0	0	0	0	0	0	0	0	15	0	0	0	0	61	0	0	0	0	107	0	0
Bacteria	Firmicutes	Clostridia	Clostridiales	Clostridiaceae	Clostridium sensu stricto 9	0	0	0	0	0	0	0	0	0	0	0	0	0	18	0	0	0	0	0	0	0	0	0	0	0	0	0	64	0	23	40	0	0	0	0	0	0	0	80
Bacteria	Firmicutes	Negativicutes	Veillonellales-Selenomonadales	Selenomonadaceae	Centipeda	0	0	0	0	0	0	0	0	0	0	0	0	0	0	0	0	0	0	0	0	0	0	0	0	0	0	0	0	0	0	0	0	0	0	0	0	0	225	0
Bacteria	Bacteroidota	Bacteroidia	Cytophagales	Hymenobacteraceae	Adhaeribacter	0	0	0	0	0	0	0	0	225	0	0	0	0	0	0	0	0	0	0	0	0	0	0	0	0	0	0	0	0	0	0	0	0	0	0	0	0	0	0
Bacteria	Proteobacteria	Gammaproteobacteria	Enterobacterales	Enterobacteriaceae	Aquamonas	0	0	0	0	0	0	0	0	225	0	0	0	0	0	0	0	0	0	0	0	0	0	0	0	0	0	0	0	0	0	0	0	0	0	0	0	0	0	0
Bacteria	Latescibacterota	NA	NA	NA	NA	0	0	0	0	0	0	0	0	225	0	0	0	0	0	0	0	0	0	0	0	0	0	0	0	0	0	0	0	0	0	0	0	0	0	0	0	0	0	0
Bacteria	Verrucomicrobiota	Verrucomicrobiae	Pedosphaerales	Pedosphaeraceae	ADurb.Bin063-1	47	0	0	0	0	0	0	0	0	0	23	0	0	0	21	0	0	0	0	0	0	0	0	0	0	72	25	0	7	0	0	0	0	0	0	29	0	0	0
Bacteria	Proteobacteria	Alphaproteobacteria	Sphingomonadales	Sphingomonadaceae	Novosphingobium	0	0	0	0	0	41	0	0	0	0	0	0	0	0	0	0	0	0	0	0	0	0	0	0	0	0	0	0	0	0	32	0	0	151	0	0	0	0	0
Bacteria	Bacteroidota	Bacteroidia	Bacteroidales	Tannerellaceae	Tannerella	0	0	0	0	0	0	72	0	0	0	0	0	0	0	0	0	0	0	0	0	0	0	0	0	0	0	46	0	0	0	106	0	0	0	0	0	0	0	0
Bacteria	Firmicutes	Bacilli	Staphylococcales	Staphylococcaceae	Staphylococcus	0	0	0	131	0	0	0	0	0	0	0	0	0	0	0	0	0	0	0	0	0	0	0	0	0	0	0	0	0	0	0	0	0	0	0	0	92	0	0
Bacteria	Verrucomicrobiota	Verrucomicrobiae	Pedosphaerales	Pedosphaeraceae	ADurb.Bin063-1	0	0	30	78	0	0	0	21	0	0	0	0	0	0	0	0	0	0	0	0	0	0	47	0	0	0	0	33	0	0	14	0	0	0	0	0	0	0	0
Bacteria	Bacteroidota	Bacteroidia	Bacteroidales	Tannerellaceae	Tannerella	0	0	0	0	0	0	0	0	0	0	154	0	12	0	0	0	0	0	0	0	0	0	0	0	0	1	42	0	0	0	0	0	0	0	0	14	0	0	0
Bacteria	Bacteroidota	Bacteroidia	Bacteroidales	Prevotellaceae	Prevotella	0	0	0	0	0	0	0	0	0	0	0	223	0	0	0	0	0	0	0	0	0	0	0	0	0	0	0	0	0	0	0	0	0	0	0	0	0	0	0
Bacteria	Planctomycetota	Planctomycetes	Planctomycetales	NA	NA	0	0	102	0	0	0	0	0	0	0	0	0	0	0	0	0	0	0	0	0	0	0	0	0	0	0	0	0	0	8	0	0	0	0	113	0	0	0	0
Bacteria	Acidobacteriota	Vicinamibacteria	Vicinamibacterales	NA	NA	0	0	53	0	0	0	0	0	0	0	0	0	0	0	0	0	0	0	0	0	0	0	0	0	98	0	0	72	0	0	0	0	0	0	0	0	0	0	0
Bacteria	Verrucomicrobiota	Verrucomicrobiae	Pedosphaerales	Pedosphaeraceae	ADurb.Bin063-1	0	0	0	0	0	0	0	0	0	0	0	0	0	0	0	0	0	0	0	0	0	0	0	0	148	0	0	39	0	0	0	0	0	0	36	0	0	0	0
Bacteria	Firmicutes	Negativicutes	Veillonellales-Selenomonadales	Selenomonadaceae	Centipeda	0	0	0	0	0	0	0	0	0	0	0	0	0	0	0	0	0	0	0	0	0	0	0	0	69	0	0	0	0	0	0	0	0	0	154	0	0	0	0
Bacteria	Proteobacteria	Alphaproteobacteria	Dongiales	Dongiaceae	Dongia	0	0	0	0	0	0	0	0	0	0	0	0	0	0	0	0	0	0	0	0	0	0	0	0	0	0	0	0	0	0	0	0	0	0	223	0	0	0	0
Bacteria	Bacteroidota	Bacteroidia	Flavobacteriales	Flavobacteriaceae	Flavobacterium	0	0	0	0	0	0	0	0	0	0	0	0	0	0	0	0	0	0	0	0	0	0	0	0	0	0	0	0	0	0	0	0	0	0	0	0	0	223	0
Bacteria	Spirochaetota	Spirochaetia	Spirochaetales	Spirochaetaceae	Treponema	0	0	0	0	0	0	0	0	223	0	0	0	0	0	0	0	0	0	0	0	0	0	0	0	0	0	0	0	0	0	0	0	0	0	0	0	0	0	0
Bacteria	Proteobacteria	Gammaproteobacteria	Pseudomonadales	Moraxellaceae	Acinetobacter	0	0	0	0	0	0	0	0	0	0	0	0	0	223	0	0	0	0	0	0	0	0	0	0	0	0	0	0	0	0	0	0	0	0	0	0	0	0	0
Bacteria	Firmicutes	Bacilli	Staphylococcales	Staphylococcaceae	Staphylococcus	0	34	0	0	0	0	0	0	0	0	0	0	0	75	63	0	0	0	0	0	0	0	0	0	0	0	0	0	0	0	0	0	50	0	0	0	0	0	0
Bacteria	Actinobacteriota	Thermoleophilia	Gaiellales	Gaiellaceae	Gaiella	0	0	0	58	0	0	0	0	0	0	47	0	0	0	14	0	0	0	0	0	0	0	0	0	0	0	0	0	0	0	29	54	0	0	0	20	0	0	0
Bacteria	Firmicutes	Bacilli	Lactobacillales	Lactobacillaceae	Lactobacillus	0	0	0	53	0	0	0	0	0	0	0	0	0	0	0	0	0	0	0	0	0	0	0	0	87	0	0	82	0	0	0	0	0	0	0	0	0	0	0
Bacteria	Bacteroidota	Bacteroidia	Bacteroidales	Tannerellaceae	Parabacteroides	0	0	0	0	0	0	0	0	0	128	0	0	0	0	0	0	0	0	0	0	0	94	0	0	0	0	0	0	0	0	0	0	0	0	0	0	0	0	0
Bacteria	Patescibacteria	Saccharimonadia	Saccharimonadales	NA	NA	0	0	29	0	0	0	0	0	0	0	0	0	0	0	11	0	0	0	0	0	0	0	0	0	0	0	0	0	0	8	74	0	0	0	0	0	0	0	100
Bacteria	Cyanobacteria	Cyanobacteriia	Chloroplast	NA	NA	0	0	0	0	0	0	0	0	0	0	0	0	0	0	0	0	0	222	0	0	0	0	0	0	0	0	0	0	0	0	0	0	0	0	0	0	0	0	0
Bacteria	Verrucomicrobiota	Verrucomicrobiae	Chthoniobacterales	Chthoniobacteraceae	Candidatus Udaeobacter	0	0	0	0	0	0	0	0	0	0	0	0	0	0	0	0	0	0	0	0	0	0	0	0	0	0	24	0	0	0	31	31	0	0	0	0	91	0	45
Bacteria	Firmicutes	Bacilli	Entomoplasmatales	type III	NA	0	0	0	0	0	0	0	0	0	0	0	0	0	0	0	0	0	0	0	0	0	0	0	0	0	0	20	22	0	7	0	0	0	0	0	0	173	0	0
Bacteria	Planctomycetota	Planctomycetes	Gemmatales	Gemmataceae	NA	0	0	0	0	0	0	0	0	0	0	0	0	0	0	0	0	0	0	0	0	0	0	0	0	0	0	0	0	0	0	0	0	0	0	0	0	0	222	0
Bacteria	Myxococcota	Polyangia	Polyangiales	BIrii41	NA	0	0	0	0	0	0	0	0	0	0	0	0	0	0	0	0	0	0	0	0	0	0	0	0	0	0	0	0	0	0	0	0	0	0	0	0	0	222	0
Bacteria	Firmicutes	Clostridia	Oscillospirales	Oscillospiraceae	Colidextribacter	0	0	0	0	0	0	0	55	0	0	0	0	0	0	0	0	0	0	0	0	0	0	0	0	0	0	0	0	0	0	0	0	0	167	0	0	0	0	0
Bacteria	Bacteroidota	Bacteroidia	Flavobacteriales	Flavobacteriaceae	Capnocytophaga	0	0	51	0	0	95	0	0	0	0	0	0	0	0	0	0	0	0	0	0	0	0	0	0	75	0	0	0	0	0	0	0	0	0	0	0	0	0	0
Bacteria	Bacteroidota	Bacteroidia	Bacteroidales	Tannerellaceae	Tannerella	0	0	0	0	0	0	0	0	0	59	0	0	0	0	0	0	0	0	0	0	0	69	0	0	0	0	9	55	0	0	8	0	0	0	0	21	0	0	0
Bacteria	Actinobacteriota	Actinobacteria	Streptosporangiales	Thermomonosporaceae	Actinoallomurus	0	0	0	0	0	0	0	0	0	13	0	0	0	0	0	0	0	0	0	0	0	106	0	0	0	27	24	0	0	0	23	0	0	0	0	28	0	0	0
Bacteria	Planctomycetota	Planctomycetes	Planctomycetales	Rubinisphaeraceae	SH-PL14	0	0	0	0	0	0	0	0	0	0	0	0	0	4	59	0	0	0	0	53	0	0	0	0	0	0	0	0	0	0	0	0	105	0	0	0	0	0	0
Bacteria	Proteobacteria	Gammaproteobacteria	Pseudomonadales	Moraxellaceae	Acinetobacter	0	0	0	0	0	0	0	0	0	0	0	0	0	0	0	221	0	0	0	0	0	0	0	0	0	0	0	0	0	0	0	0	0	0	0	0	0	0	0
Bacteria	Bacteroidota	Bacteroidia	Flavobacteriales	Cryomorphaceae	Vicingus	0	0	0	0	0	0	0	0	0	0	0	0	0	0	0	0	0	0	0	0	0	0	0	0	0	0	0	0	0	0	0	0	0	0	0	0	0	221	0
Bacteria	Proteobacteria	Gammaproteobacteria	Pseudomonadales	Moraxellaceae	Acinetobacter	0	0	0	0	0	0	0	0	221	0	0	0	0	0	0	0	0	0	0	0	0	0	0	0	0	0	0	0	0	0	0	0	0	0	0	0	0	0	0
Bacteria	Myxococcota	Myxococcia	Myxococcales	Myxococcaceae	NA	105	0	0	0	0	0	0	0	0	0	84	0	0	0	0	0	31	0	0	0	0	0	0	0	0	0	0	0	0	0	0	0	0	0	0	0	0	0	0
Bacteria	Acidobacteriota	Subgroup 25	NA	NA	NA	0	59	0	0	0	0	0	0	0	14	0	0	0	0	0	0	0	0	0	0	0	0	0	65	0	0	0	0	0	0	0	0	0	0	0	0	82	0	0
Bacteria	NA	NA	NA	NA	NA	0	0	0	0	0	0	0	0	0	26	0	0	0	0	0	0	0	0	0	0	0	87	0	0	61	0	0	46	0	0	0	0	0	0	0	0	0	0	0
Bacteria	Bacteroidota	Bacteroidia	Cytophagales	Microscillaceae	NA	0	0	0	0	0	0	0	0	0	0	0	0	0	0	0	220	0	0	0	0	0	0	0	0	0	0	0	0	0	0	0	0	0	0	0	0	0	0	0
Bacteria	Actinobacteriota	Actinobacteria	Micrococcales	Promicromonosporaceae	Cellulosimicrobium	0	0	0	0	0	0	0	0	0	0	0	0	0	0	0	220	0	0	0	0	0	0	0	0	0	0	0	0	0	0	0	0	0	0	0	0	0	0	0
Bacteria	Proteobacteria	Alphaproteobacteria	Caulobacterales	Caulobacteraceae	Caulobacter	0	0	0	0	0	0	0	0	0	0	0	0	0	0	0	0	220	0	0	0	0	0	0	0	0	0	0	0	0	0	0	0	0	0	0	0	0	0	0
Bacteria	Proteobacteria	Gammaproteobacteria	Xanthomonadales	Xanthomonadaceae	Arenimonas	0	0	0	0	0	0	0	0	0	0	0	0	0	7	26	0	0	0	0	0	0	0	0	0	0	26	10	17	19	21	26	42	0	0	0	26	0	0	0
Bacteria	Bacteroidota	Bacteroidia	Chitinophagales	Chitinophagaceae	Edaphobaculum	0	0	0	0	0	0	0	0	0	0	0	0	0	0	0	0	0	0	0	0	0	0	0	0	0	0	0	0	0	0	0	0	0	0	220	0	0	0	0
Bacteria	Patescibacteria	Saccharimonadia	Saccharimonadales	LWQ8	NA	0	0	0	0	0	0	0	0	0	0	0	0	0	0	0	0	0	0	0	0	0	0	0	0	0	0	0	0	0	0	0	0	0	0	171	0	49	0	0
Bacteria	Actinobacteriota	Thermoleophilia	Gaiellales	Gaiellaceae	Gaiella	0	0	0	0	0	0	0	0	220	0	0	0	0	0	0	0	0	0	0	0	0	0	0	0	0	0	0	0	0	0	0	0	0	0	0	0	0	0	0
Bacteria	Spirochaetota	Spirochaetia	Spirochaetales	Spirochaetaceae	Treponema	56	0	0	0	0	0	0	0	0	0	0	0	0	0	0	0	0	0	0	0	0	0	0	0	0	0	0	0	0	0	0	0	0	163	0	0	0	0	0
Bacteria	Spirochaetota	Spirochaetia	Spirochaetales	Spirochaetaceae	Treponema	0	0	0	0	0	0	0	0	0	0	219	0	0	0	0	0	0	0	0	0	0	0	0	0	0	0	0	0	0	0	0	0	0	0	0	0	0	0	0
Bacteria	Desulfobacterota	Desulfobaccia	Desulfobaccales	Desulfobaccaceae	Desulfobacca	0	0	29	0	0	0	0	0	0	0	0	0	0	9	8	0	0	0	0	0	0	55	0	0	0	0	0	0	0	0	12	0	0	0	0	0	106	0	0
Bacteria	Verrucomicrobiota	Verrucomicrobiae	Chthoniobacterales	Chthoniobacteraceae	Chthoniobacter	0	0	27	0	0	0	0	0	0	0	0	0	0	0	0	0	0	109	0	0	0	0	27	0	0	0	13	37	0	6	0	0	0	0	0	0	0	0	0
Bacteria	Firmicutes	Clostridia	Peptostreptococcales-Tissierellales	Peptoniphilus	NA	0	0	0	0	0	0	0	0	0	0	0	0	0	0	0	0	0	0	0	0	0	111	0	108	0	0	0	0	0	0	0	0	0	0	0	0	0	0	0
Bacteria	Acidobacteriota	Vicinamibacteria	Vicinamibacterales	NA	NA	0	0	0	0	0	0	0	0	0	0	0	0	0	0	0	0	0	0	0	0	0	0	42	0	0	16	27	21	0	0	0	0	0	113	0	0	0	0	0
Bacteria	Verrucomicrobiota	Verrucomicrobiae	Chthoniobacterales	Chthoniobacteraceae	Candidatus Udaeobacter	0	0	0	0	0	0	0	0	0	0	0	0	9	0	0	0	0	0	0	0	0	0	31	0	0	0	0	0	0	0	67	0	0	0	0	0	0	0	112
Bacteria	Firmicutes	Bacilli	Bacillales	Planococcaceae	Sporosarcina	0	0	0	0	0	0	0	0	0	0	0	0	0	0	0	0	0	0	0	0	0	0	0	139	0	0	0	0	0	0	0	0	0	0	0	0	80	0	0
Bacteria	Campilobacterota	Campylobacteria	Campylobacterales	Helicobacteraceae	Helicobacter	0	0	0	0	0	0	0	0	0	0	0	0	0	0	0	0	0	0	0	0	0	0	0	0	99	0	0	78	0	0	42	0	0	0	0	0	0	0	0
Bacteria	Latescibacterota	NA	NA	NA	NA	0	48	0	0	0	0	0	0	0	36	0	0	6	0	0	0	0	0	0	0	0	57	0	0	0	0	0	34	0	0	20	0	0	0	0	17	0	0	0
Bacteria	Bacteroidota	Bacteroidia	Bacteroidales	Prevotellaceae	Prevotellaceae NK3B31 group	0	32	0	0	0	24	0	0	0	0	35	127	0	0	0	0	0	0	0	0	0	0	0	0	0	0	0	0	0	0	0	0	0	0	0	0	0	0	0
Bacteria	Firmicutes	Negativicutes	Veillonellales-Selenomonadales	Sporomusaceae	Anaerospora	0	0	46	0	0	0	0	0	0	0	0	0	0	10	0	0	0	0	0	0	0	0	32	104	0	14	0	0	0	0	0	12	0	0	0	0	0	0	0
Bacteria	Planctomycetota	Planctomycetes	Gemmatales	Gemmataceae	NA	0	0	0	0	0	0	0	0	0	0	0	0	0	0	0	0	0	0	0	0	0	0	0	0	0	0	49	0	0	33	54	0	0	0	0	0	0	0	82
Bacteria	Planctomycetota	Planctomycetes	Pirellulales	Pirellulaceae	NA	0	0	0	0	0	0	0	0	0	0	0	0	0	0	0	0	0	0	0	0	0	0	0	0	0	0	0	0	0	0	0	0	0	0	218	0	0	0	0
Bacteria	Bdellovibrionota	Bdellovibrionia	Bacteriovoracales	Bacteriovoracaceae	Peredibacter	0	0	0	0	0	0	0	0	0	24	0	0	0	0	0	0	0	0	57	0	0	0	0	0	0	0	0	0	23	0	0	0	0	0	0	0	113	0	0
Bacteria	Proteobacteria	Alphaproteobacteria	Acetobacterales	Acetobacteraceae	NA	0	0	0	0	0	0	0	0	0	0	0	0	0	18	0	0	18	0	0	0	0	87	0	0	0	19	0	0	0	11	0	47	0	0	0	17	0	0	0
Bacteria	Bacteroidota	Bacteroidia	Cytophagales	Microscillaceae	Chryseolinea	0	0	63	0	0	0	0	0	0	0	0	0	0	106	48	0	0	0	0	0	0	0	0	0	0	0	0	0	0	0	0	0	0	0	0	0	0	0	0
Bacteria	Planctomycetota	Phycisphaerae	Tepidisphaerales	WD2101 soil group	NA	0	0	0	0	0	0	0	0	0	0	0	0	0	0	0	0	0	0	0	0	0	77	0	31	0	0	0	0	0	0	0	0	0	0	0	0	0	109	0
Bacteria	Bacteroidota	Bacteroidia	Bacteroidales	Tannerellaceae	Tannerella	0	0	0	0	0	0	0	0	0	0	0	0	0	0	0	0	0	0	0	0	0	0	0	0	0	0	0	0	0	0	0	0	0	0	217	0	0	0	0
Bacteria	Entotheonellaeota	Entotheonellia	Entotheonellales	Entotheonellaceae	NA	0	0	0	0	0	0	0	0	0	0	0	0	0	0	0	0	0	0	0	0	0	0	0	0	0	0	0	0	0	0	0	0	0	0	118	0	99	0	0
Bacteria	Fusobacteriota	Fusobacteriia	Fusobacteriales	Fusobacteriaceae	Fusobacterium	0	0	0	0	0	0	0	0	217	0	0	0	0	0	0	0	0	0	0	0	0	0	0	0	0	0	0	0	0	0	0	0	0	0	0	0	0	0	0
Bacteria	Firmicutes	Clostridia	Oscillospirales	Ruminococcaceae	Ruminococcus	0	86	0	0	0	0	0	0	0	0	0	0	0	0	0	0	0	0	0	0	0	0	0	130	0	0	0	0	0	0	0	0	0	0	0	0	0	0	0
Bacteria	Proteobacteria	Alphaproteobacteria	Rhizobiales	Xanthobacteraceae	NA	0	0	0	0	0	0	0	0	0	27	0	0	0	0	0	0	0	0	0	0	0	82	0	0	0	0	0	48	0	8	0	51	0	0	0	0	0	0	0
Bacteria	Fusobacteriota	Fusobacteriia	Fusobacteriales	Fusobacteriaceae	Fusobacterium	0	0	0	0	0	0	0	0	0	0	0	216	0	0	0	0	0	0	0	0	0	0	0	0	0	0	0	0	0	0	0	0	0	0	0	0	0	0	0
Bacteria	Verrucomicrobiota	Verrucomicrobiae	Chthoniobacterales	Chthoniobacteraceae	Candidatus Udaeobacter	0	0	0	0	0	0	0	0	0	0	0	200	0	0	0	0	0	0	0	0	0	0	0	0	0	0	0	0	0	0	16	0	0	0	0	0	0	0	0
Bacteria	Acidobacteriota	Blastocatellia	Blastocatellales	Blastocatellaceae	JGI 0001001-H03	0	0	0	0	0	0	0	0	0	0	0	0	0	0	0	0	0	0	0	0	0	0	0	0	0	0	0	0	0	0	0	0	0	0	0	0	0	216	0
Bacteria	Fusobacteriota	Fusobacteriia	Fusobacteriales	Fusobacteriaceae	Fusobacterium	109	0	0	0	0	0	0	0	0	0	0	0	14	0	0	0	0	0	0	0	0	0	0	0	0	0	0	0	0	17	0	43	0	0	0	0	0	0	32
Bacteria	Actinobacteriota	Actinobacteria	Propionibacteriales	Nocardioidaceae	Marmoricola	79	0	0	0	0	0	0	0	0	0	0	0	0	0	0	0	0	0	0	0	0	0	0	0	0	0	14	0	0	0	0	0	0	0	0	0	122	0	0
Bacteria	Bdellovibrionota	Oligoflexia	0319-6G20	NA	NA	38	0	0	0	0	0	0	0	0	0	0	0	0	0	0	0	0	0	0	0	0	0	95	0	0	0	0	65	0	9	8	0	0	0	0	0	0	0	0
Bacteria	Nitrospirota	4-29-1	NA	NA	NA	0	0	64	86	0	0	0	0	0	0	0	0	0	8	0	0	0	0	0	0	0	0	0	0	0	0	0	0	0	0	57	0	0	0	0	0	0	0	0
Bacteria	Proteobacteria	Alphaproteobacteria	Rickettsiales	Mitochondria	NA	0	0	0	0	5	0	0	0	37	10	0	0	0	0	0	153	0	7	0	0	0	0	0	3	0	0	0	0	0	0	0	0	0	0	0	0	0	0	0
Bacteria	Firmicutes	Negativicutes	Veillonellales-Selenomonadales	Selenomonadaceae	Centipeda	0	0	0	0	0	0	0	35	0	0	0	0	0	16	40	0	0	0	0	46	0	0	0	0	0	0	0	0	24	18	36	0	0	0	0	0	0	0	0
Bacteria	Proteobacteria	Alphaproteobacteria	Rickettsiales	Mitochondria	NA	0	23	0	0	0	0	0	0	0	0	0	0	0	0	0	124	0	67	0	0	0	0	0	0	0	0	0	0	0	0	0	0	0	0	0	0	0	0	0
Bacteria	Bacteroidota	Bacteroidia	Chitinophagales	Chitinophagaceae	Terrimonas	0	0	0	0	0	0	0	71	0	0	70	0	0	0	0	0	0	0	0	0	0	0	0	0	0	0	20	34	0	0	0	0	0	0	0	19	0	0	0
Bacteria	Planctomycetota	Planctomycetes	Pirellulales	Pirellulaceae	NA	0	0	0	0	0	0	0	0	0	0	0	0	13	0	14	0	0	0	0	0	0	0	0	0	0	33	0	0	55	0	12	50	0	0	0	37	0	0	0
Bacteria	Bacteroidota	Bacteroidia	Bacteroidales	Rikenellaceae	Alistipes	0	0	0	0	27	48	0	138	0	0	0	0	0	0	0	0	0	0	0	0	0	0	0	0	0	0	0	0	0	0	0	0	0	0	0	0	0	0	0
Bacteria	Actinobacteriota	Thermoleophilia	Solirubrobacterales	Solirubrobacteraceae	Conexibacter	0	0	0	0	0	0	0	0	0	0	0	0	0	0	0	0	0	0	0	0	0	0	0	41	0	33	21	0	0	11	29	26	0	0	0	0	0	0	52
Bacteria	Elusimicrobiota	Lineage IIa	NA	NA	NA	0	0	0	0	0	0	0	0	0	0	0	0	0	0	0	0	0	0	0	0	0	0	0	0	0	0	26	54	0	0	0	0	0	0	0	0	133	0	0
Bacteria	Bacteroidota	Bacteroidia	Bacteroidales	Rikenellaceae	Rikenellaceae RC9 gut group	0	0	0	0	0	0	33	0	0	0	0	0	0	0	0	0	0	0	0	0	0	0	0	0	0	0	0	0	0	19	17	0	0	0	0	0	0	43	101
Bacteria	Proteobacteria	Alphaproteobacteria	Sphingomonadales	Sphingomonadaceae	Sphingomonas	0	0	0	0	0	0	31	0	0	0	0	0	0	0	0	0	0	0	0	0	0	0	0	0	0	0	0	0	0	0	0	0	0	0	0	0	182	0	0
Bacteria	Fusobacteriota	Fusobacteriia	Fusobacteriales	Fusobacteriaceae	Fusobacterium	0	0	0	0	0	0	0	0	0	0	0	0	0	0	0	0	0	0	0	0	0	0	0	0	0	0	0	0	0	0	0	0	0	0	213	0	0	0	0
Bacteria	Proteobacteria	Alphaproteobacteria	Sphingomonadales	Sphingomonadaceae	Sphingomonas	0	0	0	0	0	0	0	0	0	0	0	0	0	0	0	0	0	0	0	0	0	0	0	0	0	0	0	0	0	0	0	0	0	0	213	0	0	0	0
Bacteria	Proteobacteria	Alphaproteobacteria	Sphingomonadales	Sphingomonadaceae	Sphingomonas	0	0	0	0	0	0	0	0	213	0	0	0	0	0	0	0	0	0	0	0	0	0	0	0	0	0	0	0	0	0	0	0	0	0	0	0	0	0	0
Bacteria	Actinobacteriota	Thermoleophilia	Solirubrobacterales	67-14	NA	0	0	0	0	0	0	0	0	0	0	0	0	0	55	14	0	0	0	0	114	0	0	0	0	0	0	0	0	0	0	0	0	29	0	0	0	0	0	0
Bacteria	Proteobacteria	Alphaproteobacteria	Sphingomonadales	Sphingomonadaceae	Novosphingobium	0	0	0	0	0	0	0	0	0	0	0	0	0	0	0	0	0	19	0	0	95	0	0	0	0	0	0	0	0	9	24	0	0	0	0	0	65	0	0
Bacteria	Proteobacteria	Alphaproteobacteria	Elsterales	NA	NA	0	0	32	0	0	0	0	0	0	0	0	0	0	0	0	0	0	0	0	0	0	0	0	0	163	0	0	0	0	0	0	17	0	0	0	0	0	0	0
Bacteria	Bacteroidota	SJA-28	NA	NA	NA	0	0	0	0	0	0	26	0	0	0	0	0	0	0	0	0	0	186	0	0	0	0	0	0	0	0	0	0	0	0	0	0	0	0	0	0	0	0	0
Bacteria	Firmicutes	Clostridia	Clostridiales	Clostridiaceae	Clostridium sensu stricto 1	0	0	0	0	0	0	0	0	0	0	0	0	0	0	0	0	0	0	0	0	0	66	0	0	105	41	0	0	0	0	0	0	0	0	0	0	0	0	0
Bacteria	Firmicutes	Bacilli	Bacillales	Bacillaceae	Bacillus	0	0	0	0	0	0	35	0	0	0	0	0	0	0	0	0	0	0	0	0	0	0	39	0	0	46	0	66	0	26	0	0	0	0	0	0	0	0	0
Bacteria	Firmicutes	Clostridia	Oscillospirales	Oscillospiraceae	Oscillibacter	0	0	0	0	0	0	0	0	0	0	0	0	0	0	0	0	0	0	0	0	0	0	0	212	0	0	0	0	0	0	0	0	0	0	0	0	0	0	0
Bacteria	Firmicutes	Clostridia	Peptostreptococcales-Tissierellales	Peptostreptococcaceae	Peptostreptococcus	0	0	0	0	0	0	0	0	0	0	0	0	13	0	0	0	0	0	0	0	0	0	0	105	0	0	0	0	0	0	0	0	0	0	0	0	0	94	0
Bacteria	Actinobacteriota	Thermoleophilia	Solirubrobacterales	67-14	NA	0	0	0	0	0	0	0	0	0	0	0	0	0	0	0	0	0	0	0	0	0	0	0	100	0	21	0	0	0	14	0	0	0	0	0	0	0	77	0
Bacteria	Actinobacteriota	Actinobacteria	Pseudonocardiales	Pseudonocardiaceae	Amycolatopsis	0	0	0	0	0	0	0	0	0	0	0	0	0	0	0	0	0	0	0	0	0	0	0	28	40	0	0	22	0	0	0	0	0	0	122	0	0	0	0
Bacteria	Bacteroidota	Bacteroidia	Bacteroidales	Prevotellaceae	Prevotella	0	0	0	0	0	0	0	0	0	0	0	0	0	4	15	0	0	0	0	0	0	0	0	0	0	21	0	14	21	20	7	0	0	0	0	19	91	0	0
Bacteria	Acidobacteriota	Acidobacteriae	Acidobacteriales	Koribacteraceae	Candidatus Koribacter	0	0	0	0	0	0	41	0	0	0	0	0	0	0	0	0	0	0	0	0	0	0	0	0	0	15	35	0	0	0	0	0	0	0	0	0	121	0	0
Bacteria	Gemmatimonadota	Gemmatimonadetes	Gemmatimonadales	Gemmatimonadaceae	Gemmatimonas	0	0	0	0	0	0	0	0	158	0	0	0	0	0	0	0	0	0	0	0	0	0	0	0	0	0	0	0	0	0	0	0	0	0	0	0	54	0	0
Bacteria	Spirochaetota	Spirochaetia	Spirochaetales	Spirochaetaceae	Treponema	0	0	0	0	0	0	0	0	0	0	0	0	0	0	0	0	0	0	0	0	0	0	0	0	0	0	0	0	0	0	0	0	0	95	0	0	0	117	0
Bacteria	Acidobacteriota	Vicinamibacteria	Subgroup 17	NA	NA	0	0	0	0	0	0	0	0	0	0	0	0	0	0	0	0	0	0	0	0	0	0	0	0	0	0	0	0	0	0	54	41	0	0	0	0	0	0	117
Bacteria	Actinobacteriota	Actinobacteria	Corynebacteriales	Corynebacteriaceae	Corynebacterium	0	0	0	0	0	0	0	0	0	41	0	0	0	0	0	0	0	0	0	0	0	54	0	0	105	0	0	11	0	0	0	0	0	0	0	0	0	0	0
Bacteria	Proteobacteria	Gammaproteobacteria	Burkholderiales	Comamonadaceae	NA	0	0	0	0	0	0	0	0	0	0	0	211	0	0	0	0	0	0	0	0	0	0	0	0	0	0	0	0	0	0	0	0	0	0	0	0	0	0	0
Bacteria	Actinobacteriota	Thermoleophilia	Gaiellales	NA	NA	0	0	0	0	0	0	0	0	0	0	0	0	0	0	0	211	0	0	0	0	0	0	0	0	0	0	0	0	0	0	0	0	0	0	0	0	0	0	0
Bacteria	Chloroflexi	Anaerolineae	Anaerolineales	Anaerolineaceae	Anaerolinea	0	0	62	0	0	0	0	0	0	0	0	0	20	0	14	0	0	0	0	0	0	0	0	0	0	17	0	0	0	26	0	0	0	0	0	0	0	0	72
Bacteria	Verrucomicrobiota	Verrucomicrobiae	Pedosphaerales	Pedosphaeraceae	NA	0	0	35	0	0	0	0	38	0	0	0	0	0	0	0	0	0	0	0	0	0	0	0	0	0	0	0	0	0	0	0	35	0	0	0	0	103	0	0
Bacteria	Bacteroidota	Bacteroidia	Chitinophagales	Chitinophagaceae	Puia	0	0	0	0	0	0	0	0	0	0	0	0	0	0	21	0	0	0	0	0	0	0	0	0	0	16	0	79	0	17	25	0	0	0	0	53	0	0	0
Bacteria	Campilobacterota	Campylobacteria	Campylobacterales	Campylobacteraceae	Campylobacter	0	0	0	0	0	0	0	0	0	0	0	0	0	0	0	0	0	0	0	0	0	0	0	0	0	0	0	0	0	0	0	0	0	0	211	0	0	0	0
Bacteria	Chloroflexi	KD4-96	NA	NA	NA	0	0	0	0	0	0	0	0	0	0	0	0	0	0	0	0	0	0	0	0	0	0	0	0	0	0	0	0	0	0	0	0	0	0	0	0	0	211	0
Bacteria	Verrucomicrobiota	Verrucomicrobiae	Chthoniobacterales	Chthoniobacteraceae	Candidatus Udaeobacter	0	0	0	0	0	0	0	0	211	0	0	0	0	0	0	0	0	0	0	0	0	0	0	0	0	0	0	0	0	0	0	0	0	0	0	0	0	0	0
Bacteria	Acidobacteriota	Acidobacteriae	Solibacterales	Solibacteraceae	Candidatus Solibacter	45	0	0	0	0	0	0	0	0	0	0	0	0	0	0	0	0	0	0	0	0	0	0	0	0	0	0	0	0	0	42	0	0	0	0	0	0	0	123
Bacteria	Bacteroidota	Bacteroidia	Bacteroidales	Porphyromonadaceae	Porphyromonas	0	0	0	45	0	0	0	0	0	0	0	0	0	0	0	0	0	0	0	0	0	0	0	0	0	0	0	0	0	0	0	0	0	0	0	0	165	0	0
Bacteria	Acidobacteriota	Vicinamibacteria	Vicinamibacterales	NA	NA	0	0	29	0	0	0	0	0	0	0	0	0	0	0	17	0	0	0	0	0	0	0	0	0	0	25	25	0	0	0	0	36	0	0	0	0	0	0	78
Bacteria	Proteobacteria	Alphaproteobacteria	Rhodobacterales	Rhodobacteraceae	Gemmobacter	0	0	0	0	0	0	0	0	0	0	0	0	0	0	0	0	0	210	0	0	0	0	0	0	0	0	0	0	0	0	0	0	0	0	0	0	0	0	0
Bacteria	Proteobacteria	Gammaproteobacteria	Pseudomonadales	Moraxellaceae	Acinetobacter	0	0	0	0	0	0	0	0	0	0	0	0	0	0	0	0	0	0	0	0	0	106	0	0	0	0	0	0	0	0	0	0	104	0	0	0	0	0	0
Bacteria	Acidobacteriota	Holophagae	Subgroup 7	NA	NA	0	0	0	0	0	0	0	0	0	0	0	0	0	0	0	0	0	0	0	0	0	0	0	37	0	27	0	0	0	0	0	0	0	0	55	0	0	91	0
Bacteria	Proteobacteria	Alphaproteobacteria	Defluviicoccales	Defluviicoccaceae	Defluviicoccus	0	0	0	0	0	0	0	0	0	0	0	0	0	0	0	0	0	0	0	0	0	0	0	0	0	0	0	37	0	0	0	35	0	0	138	0	0	0	0
Bacteria	Acidobacteriota	Subgroup 22	NA	NA	NA	0	0	0	0	0	0	0	0	0	0	0	0	0	0	0	0	0	0	0	0	0	0	0	0	0	0	0	0	0	0	0	0	0	0	0	0	0	210	0
Bacteria	Campilobacterota	Campylobacteria	Campylobacterales	Campylobacteraceae	Campylobacter	0	0	0	0	0	0	0	0	0	104	0	0	0	0	0	0	0	0	0	0	0	105	0	0	0	0	0	0	0	0	0	0	0	0	0	0	0	0	0
Bacteria	Fusobacteriota	Fusobacteriia	Fusobacteriales	Fusobacteriaceae	Fusobacterium	0	0	60	0	0	0	0	0	0	0	0	0	0	47	55	0	0	0	0	0	0	0	0	0	0	0	0	0	0	0	0	0	47	0	0	0	0	0	0
Bacteria	Latescibacterota	NA	NA	NA	NA	0	0	0	0	0	0	0	0	0	0	0	0	0	0	0	0	0	0	0	0	0	0	0	0	43	0	48	0	0	0	52	0	0	0	0	0	0	0	66
Bacteria	Firmicutes	Clostridia	Oscillospirales	Ruminococcaceae	Faecalibacterium	0	0	0	0	0	0	0	0	0	0	0	0	0	0	0	0	0	0	0	0	0	0	0	0	0	0	0	0	0	0	0	0	0	0	209	0	0	0	0
Bacteria	Cyanobacteria	Cyanobacteriia	Chloroplast	NA	NA	0	0	0	0	0	0	0	33	0	0	0	0	0	35	0	0	0	0	0	0	0	0	0	0	0	0	0	0	0	0	0	0	34	0	0	0	107	0	0
Bacteria	Firmicutes	Clostridia	Peptostreptococcales-Tissierellales	Parvimonas	NA	0	0	0	0	0	0	0	0	0	0	0	0	0	0	0	0	0	0	0	0	0	0	0	0	0	0	0	0	0	0	0	0	0	0	0	0	0	209	0
Bacteria	Actinobacteriota	Actinobacteria	Micrococcales	Promicromonosporaceae	Cellulosimicrobium	0	57	0	0	0	0	0	0	0	0	0	0	0	0	0	0	0	0	151	0	0	0	0	0	0	0	0	0	0	0	0	0	0	0	0	0	0	0	0
Bacteria	Proteobacteria	Alphaproteobacteria	Rhizobiales	Xanthobacteraceae	NA	0	0	0	97	0	27	0	0	0	0	0	0	0	0	0	0	0	0	0	0	0	0	35	0	0	0	0	0	49	0	0	0	0	0	0	0	0	0	0
Bacteria	Planctomycetota	Planctomycetes	Isosphaerales	Isosphaeraceae	NA	0	0	0	0	6	0	0	0	0	0	0	0	0	0	0	0	0	0	0	0	0	0	0	77	24	18	0	0	0	0	0	0	0	0	0	0	0	83	0
Bacteria	Proteobacteria	Gammaproteobacteria	Pseudomonadales	Moraxellaceae	Acinetobacter	0	0	208	0	0	0	0	0	0	0	0	0	0	0	0	0	0	0	0	0	0	0	0	0	0	0	0	0	0	0	0	0	0	0	0	0	0	0	0
Bacteria	Bdellovibrionota	Bdellovibrionia	Bacteriovoracales	Bacteriovoracaceae	Peredibacter	0	0	0	0	0	0	0	0	0	0	0	0	0	0	0	0	0	0	0	0	0	0	0	0	44	16	29	0	0	11	58	0	0	0	0	0	0	0	50
Bacteria	Bacteroidota	Bacteroidia	Chitinophagales	Chitinophagaceae	Terrimonas	0	0	0	0	0	0	0	0	0	0	0	0	0	0	0	0	0	0	0	0	0	0	0	0	0	0	0	0	0	0	0	0	0	0	208	0	0	0	0
Bacteria	Firmicutes	Clostridia	Oscillospirales	Ruminococcaceae	Subdoligranulum	0	0	0	0	0	0	0	0	0	0	0	0	0	0	0	0	0	0	0	0	0	0	0	0	0	0	0	0	0	0	0	0	0	0	0	0	0	208	0
Bacteria	Proteobacteria	Gammaproteobacteria	Steroidobacterales	Steroidobacteraceae	Steroidobacter	0	0	0	0	0	0	0	49	0	0	0	0	0	0	10	0	0	0	0	0	0	0	0	0	0	0	0	0	0	0	0	0	0	0	0	0	0	149	0
Bacteria	Proteobacteria	Gammaproteobacteria	Gammaproteobacteria Incertae Sedis	Unknown Family	Candidatus Berkiella	0	0	0	0	0	0	0	0	0	0	0	0	0	0	0	0	0	0	0	0	0	0	0	0	0	0	0	0	0	0	0	0	0	208	0	0	0	0	0
Bacteria	Bacteroidota	Bacteroidia	Bacteroidales	Prevotellaceae	Prevotellaceae UCG-001	54	0	0	0	0	0	0	19	0	0	0	0	0	0	0	0	0	0	0	0	0	0	0	0	0	35	0	0	0	5	0	0	0	0	0	0	94	0	0
Bacteria	Firmicutes	Bacilli	Bacillales	Bacillaceae	Bacillus	24	0	0	0	0	0	0	0	0	0	0	0	0	0	0	0	0	0	0	0	0	0	0	0	0	0	0	0	0	0	0	0	0	0	183	0	0	0	0
Bacteria	Firmicutes	Clostridia	Clostridiales	Clostridiaceae	Clostridium sensu stricto 1	0	0	0	97	0	0	0	0	0	0	0	0	0	0	0	0	0	0	0	0	0	0	0	0	56	29	0	0	25	0	0	0	0	0	0	0	0	0	0
Bacteria	Verrucomicrobiota	Verrucomicrobiae	Pedosphaerales	Pedosphaeraceae	NA	0	0	29	0	0	0	0	0	0	36	0	0	0	0	0	0	0	0	0	0	0	0	0	0	0	41	0	23	18	0	10	32	0	0	0	18	0	0	0
Bacteria	Acidobacteriota	Vicinamibacteria	Vicinamibacterales	NA	NA	0	0	0	0	0	0	0	0	0	0	75	0	0	0	0	0	0	0	0	0	0	0	0	114	0	0	0	0	0	0	18	0	0	0	0	0	0	0	0
Bacteria	Bacteroidota	Bacteroidia	Bacteroidales	Tannerellaceae	Tannerella	0	0	0	0	0	0	69	0	0	0	0	0	0	0	0	0	0	0	0	0	0	0	0	138	0	0	0	0	0	0	0	0	0	0	0	0	0	0	0
Bacteria	Patescibacteria	Saccharimonadia	Saccharimonadales	Saccharimonadaceae	TM7x	0	0	0	0	0	0	0	0	0	0	0	0	0	0	0	0	0	0	0	0	0	0	0	0	114	0	0	93	0	0	0	0	0	0	0	0	0	0	0
Bacteria	Bacteroidota	Bacteroidia	Chitinophagales	Chitinophagaceae	Terrimonas	0	0	0	0	0	0	0	0	0	0	0	0	0	0	0	0	0	0	0	0	0	0	0	0	0	0	0	0	0	0	0	0	0	0	207	0	0	0	0
Bacteria	Firmicutes	Clostridia	Peptostreptococcales-Tissierellales	Peptostreptococcaceae	Filifactor	0	0	0	0	0	0	0	0	0	0	0	0	0	0	0	0	0	0	0	0	0	0	0	0	0	0	0	0	0	0	0	0	0	0	0	0	207	0	0
Bacteria	Proteobacteria	Alphaproteobacteria	Rhizobiales	Rhizobiaceae	NA	0	0	0	0	0	0	0	0	0	0	0	0	0	0	0	0	0	0	0	0	0	0	0	0	0	0	0	0	0	0	0	0	0	0	0	0	0	207	0
Bacteria	Chloroflexi	Anaerolineae	Caldilineales	Caldilineaceae	NA	0	0	0	0	0	0	0	0	0	0	0	119	0	0	0	0	0	0	0	0	0	0	0	0	0	0	0	0	0	0	0	0	0	0	0	0	87	0	0
Bacteria	Firmicutes	Clostridia	Clostridiales	Clostridiaceae	Candidatus Arthromitus	0	0	0	0	0	0	0	0	0	0	0	0	0	0	0	0	0	206	0	0	0	0	0	0	0	0	0	0	0	0	0	0	0	0	0	0	0	0	0
Bacteria	Acidobacteriota	Vicinamibacteria	Vicinamibacterales	NA	NA	0	0	0	0	0	0	0	0	0	0	0	0	0	0	0	0	0	0	0	0	0	104	0	0	0	0	23	0	14	19	0	0	0	0	0	46	0	0	0
Bacteria	Verrucomicrobiota	Verrucomicrobiae	Pedosphaerales	Pedosphaeraceae	Ellin516	0	0	0	0	0	0	0	0	0	0	0	0	0	0	18	0	0	0	0	0	0	66	0	0	0	0	0	69	0	14	15	0	0	0	0	24	0	0	0
Bacteria	Nitrospirota	Nitrospiria	Nitrospirales	Nitrospiraceae	Nitrospira	0	0	0	0	0	0	0	8	0	0	0	0	0	0	0	0	0	0	0	0	0	0	0	40	94	0	0	47	0	0	17	0	0	0	0	0	0	0	0
Bacteria	Actinobacteriota	Thermoleophilia	Solirubrobacterales	Solirubrobacteraceae	Conexibacter	0	0	0	0	0	0	0	0	0	0	0	0	0	0	0	0	0	0	0	0	0	0	0	0	0	0	0	0	0	0	16	0	0	0	0	0	59	131	0
Bacteria	Bacteroidota	Bacteroidia	Bacteroidales	Porphyromonadaceae	Porphyromonas	0	0	0	0	0	0	0	0	0	0	0	0	0	0	0	0	0	0	0	0	0	0	0	0	0	0	0	0	0	0	0	0	0	0	0	0	0	206	0
Bacteria	Proteobacteria	Alphaproteobacteria	Rhizobiales	Beijerinckiaceae	1174-901-12	64	0	0	0	0	0	0	0	0	0	0	0	0	0	0	0	0	0	0	0	0	0	0	0	60	0	0	37	0	0	29	0	0	0	0	15	0	0	0
Bacteria	Cyanobacteria	Cyanobacteriia	Phormidesmiales	Nodosilineaceae	Nodosilinea PCC-7104	0	0	0	91	0	0	0	0	0	0	0	0	0	0	0	0	0	0	0	0	0	0	0	0	0	61	17	27	0	0	0	0	0	0	0	9	0	0	0
Bacteria	Proteobacteria	Alphaproteobacteria	Rhizobiales	Xanthobacteraceae	NA	0	0	121	29	0	0	0	0	0	0	0	0	0	0	0	0	0	0	0	0	0	0	0	0	55	0	0	0	0	0	0	0	0	0	0	0	0	0	0
Bacteria	Myxococcota	Polyangia	Polyangiales	BIrii41	NA	0	0	0	0	0	0	0	0	0	130	0	0	0	0	0	0	0	0	0	0	0	75	0	0	0	0	0	0	0	0	0	0	0	0	0	0	0	0	0
Bacteria	Bacteroidota	Bacteroidia	Bacteroidales	Porphyromonadaceae	Porphyromonas	0	0	0	0	0	0	0	0	0	75	0	0	0	0	0	0	0	0	0	0	0	38	0	0	0	43	0	0	0	0	49	0	0	0	0	0	0	0	0
Bacteria	Acidobacteriota	Acidobacteriae	Bryobacterales	Bryobacteraceae	Bryobacter	0	0	51	0	0	0	0	0	0	0	0	0	0	0	0	0	0	0	0	0	0	0	0	0	0	0	0	0	0	22	33	0	0	0	0	0	0	0	99
Bacteria	Proteobacteria	Alphaproteobacteria	Elsterales	NA	NA	0	0	0	0	0	0	0	0	0	0	0	0	7	41	16	0	0	0	0	0	0	55	11	0	0	10	0	17	0	0	0	0	34	0	0	14	0	0	0
Bacteria	Proteobacteria	Alphaproteobacteria	Rhizobiales	Hyphomicrobiaceae	Pedomicrobium	0	0	0	0	0	0	0	0	0	0	0	0	0	0	0	0	0	0	0	0	0	0	60	0	0	0	13	0	30	20	0	0	0	0	82	0	0	0	0
Bacteria	Bacteroidota	Bacteroidia	Bacteroidales	Prevotellaceae	Prevotella	0	0	0	0	0	0	0	0	0	0	0	0	0	0	0	0	0	0	0	0	0	0	0	0	110	0	0	0	0	0	0	0	0	0	0	0	0	95	0
Bacteria	Firmicutes	Clostridia	Lachnospirales	Lachnospiraceae	Catonella	0	0	0	0	0	0	0	0	0	0	0	0	0	0	0	0	0	0	0	0	0	0	0	0	0	0	0	35	0	12	22	0	0	0	0	0	0	0	136
Bacteria	Spirochaetota	Spirochaetia	Spirochaetales	Spirochaetaceae	Treponema	0	0	0	0	0	0	0	0	0	0	0	0	0	0	0	0	0	0	0	0	0	0	0	0	0	0	0	0	0	0	0	0	0	0	205	0	0	0	0
Bacteria	Planctomycetota	Planctomycetes	Pirellulales	Pirellulaceae	NA	0	0	0	0	0	0	0	0	0	0	0	0	0	0	0	0	0	0	0	0	0	0	0	0	0	0	0	0	0	0	0	0	0	0	205	0	0	0	0
Bacteria	Synergistota	Synergistia	Synergistales	Synergistaceae	Fretibacterium	0	0	0	0	0	0	0	0	205	0	0	0	0	0	0	0	0	0	0	0	0	0	0	0	0	0	0	0	0	0	0	0	0	0	0	0	0	0	0
Bacteria	Fusobacteriota	Fusobacteriia	Fusobacteriales	Fusobacteriaceae	Fusobacterium	0	0	0	0	0	0	0	0	205	0	0	0	0	0	0	0	0	0	0	0	0	0	0	0	0	0	0	0	0	0	0	0	0	0	0	0	0	0	0
Bacteria	Chloroflexi	KD4-96	NA	NA	NA	0	0	0	0	0	0	0	0	205	0	0	0	0	0	0	0	0	0	0	0	0	0	0	0	0	0	0	0	0	0	0	0	0	0	0	0	0	0	0
Bacteria	Proteobacteria	Alphaproteobacteria	Rhizobiales	Hyphomicrobiaceae	Hyphomicrobium	0	0	0	98	55	0	0	0	0	0	0	0	15	0	0	0	24	0	0	0	12	0	0	0	0	0	0	0	0	0	0	0	0	0	0	0	0	0	0
Bacteria	Proteobacteria	Alphaproteobacteria	Rickettsiales	Mitochondria	NA	0	0	0	43	0	0	0	51	0	0	0	0	0	11	0	0	0	0	0	0	0	0	0	0	0	0	0	0	0	0	0	43	0	56	0	0	0	0	0
Bacteria	Firmicutes	Bacilli	Thermicanales	Thermicanaceae	Thermicanus	0	0	0	0	0	0	0	0	0	0	0	204	0	0	0	0	0	0	0	0	0	0	0	0	0	0	0	0	0	0	0	0	0	0	0	0	0	0	0
Bacteria	Firmicutes	Negativicutes	Veillonellales-Selenomonadales	Selenomonadaceae	Centipeda	0	0	47	0	0	0	0	0	0	0	0	0	0	0	0	0	0	0	0	0	0	0	0	0	0	0	26	0	0	0	0	0	0	0	0	0	0	0	131
Bacteria	Proteobacteria	Alphaproteobacteria	Rhizobiales	Hyphomicrobiaceae	Hyphomicrobium	0	0	37	0	0	0	0	0	0	0	0	0	0	0	0	0	0	0	0	0	0	0	0	0	0	26	18	0	0	0	0	0	0	0	0	0	123	0	0
Bacteria	Firmicutes	Bacilli	Lactobacillales	Carnobacteriaceae	Alkalibacterium	0	0	0	0	0	0	0	0	0	0	0	0	0	0	12	0	0	0	0	0	0	0	0	42	0	0	0	0	0	0	0	93	0	0	57	0	0	0	0
Bacteria	Proteobacteria	Gammaproteobacteria	Gammaproteobacteria Incertae Sedis	Unknown Family	Acidibacter	0	0	0	0	0	0	55	0	0	0	0	0	0	0	0	0	0	0	0	0	0	0	0	0	0	0	0	0	0	33	37	0	0	0	0	0	0	0	79
Bacteria	Actinobacteriota	Actinobacteria	Micromonosporales	Micromonosporaceae	NA	33	0	25	0	0	27	0	0	0	0	0	0	0	0	0	0	0	0	0	0	0	0	25	0	0	0	0	47	0	0	46	0	0	0	0	0	0	0	0
Bacteria	Chloroflexi	TK10	NA	NA	NA	0	0	0	40	0	0	0	0	0	0	0	0	0	0	0	0	0	0	0	0	0	0	46	55	0	0	62	0	0	0	0	0	0	0	0	0	0	0	0
Bacteria	Actinobacteriota	Actinobacteria	Frankiales	Sporichthyaceae	Longivirga	0	0	0	0	142	0	0	0	0	61	0	0	0	0	0	0	0	0	0	0	0	0	0	0	0	0	0	0	0	0	0	0	0	0	0	0	0	0	0
Bacteria	Acidobacteriota	Holophagae	Subgroup 7	NA	NA	0	0	0	0	0	0	0	0	0	17	36	0	0	0	0	0	0	0	0	59	0	0	0	0	0	0	0	0	0	0	0	0	0	0	91	0	0	0	0
Bacteria	Proteobacteria	Alphaproteobacteria	Azospirillales	Azospirillaceae	Niveispirillum	0	0	0	0	0	0	0	0	0	0	0	0	0	0	0	203	0	0	0	0	0	0	0	0	0	0	0	0	0	0	0	0	0	0	0	0	0	0	0
Bacteria	Actinobacteriota	Thermoleophilia	Solirubrobacterales	67-14	NA	0	0	95	0	0	0	0	0	0	0	0	0	0	0	0	0	0	0	0	0	0	0	0	0	16	0	49	0	11	0	0	0	0	0	0	32	0	0	0
Bacteria	Firmicutes	Clostridia	Lachnospirales	Lachnospiraceae	Lachnospiraceae NK4A136 group	0	0	0	0	0	0	0	0	0	0	0	0	0	0	0	0	0	149	0	0	0	0	0	0	54	0	0	0	0	0	0	0	0	0	0	0	0	0	0
Bacteria	Bacteroidota	SJA-28	NA	NA	NA	0	0	0	0	0	0	0	0	0	0	0	0	0	0	0	0	0	0	0	0	0	32	58	0	0	49	15	46	0	3	0	0	0	0	0	0	0	0	0
Bacteria	Proteobacteria	Alphaproteobacteria	Elsterales	NA	NA	0	0	0	0	0	0	0	0	0	0	0	0	0	0	0	0	0	0	0	0	0	19	0	0	0	0	0	0	0	0	0	0	0	0	67	9	16	92	0
Bacteria	Patescibacteria	Saccharimonadia	Saccharimonadales	Saccharimonadaceae	TM7a	0	0	0	0	0	0	0	0	0	0	0	0	0	0	0	0	0	0	83	0	0	0	58	0	0	0	0	39	0	0	23	0	0	0	0	0	0	0	0
Bacteria	Acidobacteriota	Vicinamibacteria	Vicinamibacterales	NA	NA	0	0	0	0	0	0	0	0	0	0	0	0	0	0	0	0	0	0	0	0	0	0	0	59	0	0	0	0	0	0	0	0	0	0	144	0	0	0	0
Bacteria	Patescibacteria	Parcubacteria	Candidatus Liptonbacteria	NA	NA	0	0	0	0	0	0	0	0	0	0	0	0	0	0	0	0	0	0	0	0	0	0	0	0	0	0	0	0	0	0	0	0	0	0	203	0	0	0	0
Bacteria	Proteobacteria	Gammaproteobacteria	Burkholderiales	Burkholderiaceae	Burkholderia-Caballeronia-Paraburkholderia	0	0	0	0	0	0	0	0	0	0	0	0	0	0	0	0	0	0	0	0	0	0	0	0	0	0	0	0	0	0	0	0	0	0	0	0	0	203	0
Bacteria	Bacteroidota	Bacteroidia	Bacteroidales	Prevotellaceae	Prevotella	0	0	0	0	0	0	0	0	203	0	0	0	0	0	0	0	0	0	0	0	0	0	0	0	0	0	0	0	0	0	0	0	0	0	0	0	0	0	0
Bacteria	Bacteroidota	Bacteroidia	Bacteroidales	Prevotellaceae	Prevotella	24	33	0	0	0	0	0	0	0	0	0	0	0	0	0	0	0	0	0	0	0	0	0	53	0	0	0	0	0	0	0	0	0	0	0	0	0	92	0
Bacteria	Actinobacteriota	Actinobacteria	Micrococcales	Micrococcaceae	Pseudarthrobacter	0	54	0	0	0	0	0	25	0	0	123	0	0	0	0	0	0	0	0	0	0	0	0	0	0	0	0	0	0	0	0	0	0	0	0	0	0	0	0
Bacteria	Proteobacteria	Alphaproteobacteria	Elsterales	NA	NA	0	0	0	0	0	0	0	0	0	0	22	0	0	0	0	0	0	0	0	0	0	0	0	0	47	0	0	19	15	0	0	0	0	0	99	0	0	0	0
Bacteria	Bacteroidota	Bacteroidia	Flavobacteriales	Weeksellaceae	Cloacibacterium	0	0	0	0	0	0	0	0	0	0	0	202	0	0	0	0	0	0	0	0	0	0	0	0	0	0	0	0	0	0	0	0	0	0	0	0	0	0	0
Bacteria	Acidobacteriota	Vicinamibacteria	Vicinamibacterales	Vicinamibacteraceae	NA	0	0	202	0	0	0	0	0	0	0	0	0	0	0	0	0	0	0	0	0	0	0	0	0	0	0	0	0	0	0	0	0	0	0	0	0	0	0	0
Bacteria	Fusobacteriota	Fusobacteriia	Fusobacteriales	Fusobacteriaceae	Fusobacterium	0	0	0	0	0	0	0	0	0	0	0	0	0	0	0	0	0	0	0	0	0	0	0	0	0	0	0	0	0	0	0	0	0	0	202	0	0	0	0
Bacteria	Proteobacteria	Alphaproteobacteria	Rhodobacterales	Rhodobacteraceae	Gemmobacter	0	0	0	0	0	0	0	0	202	0	0	0	0	0	0	0	0	0	0	0	0	0	0	0	0	0	0	0	0	0	0	0	0	0	0	0	0	0	0
Bacteria	Proteobacteria	Gammaproteobacteria	Burkholderiales	Comamonadaceae	Kinneretia	0	0	0	0	0	0	0	0	202	0	0	0	0	0	0	0	0	0	0	0	0	0	0	0	0	0	0	0	0	0	0	0	0	0	0	0	0	0	0
Bacteria	Bacteroidota	Bacteroidia	Chitinophagales	Chitinophagaceae	Ferruginibacter	0	0	0	0	0	0	0	0	202	0	0	0	0	0	0	0	0	0	0	0	0	0	0	0	0	0	0	0	0	0	0	0	0	0	0	0	0	0	0
Bacteria	Bacteroidota	Bacteroidia	Bacteroidales	Prevotellaceae	Prevotella	0	0	0	0	0	43	61	0	0	0	0	0	0	0	4	0	0	0	0	0	0	0	0	0	0	0	0	0	0	0	27	0	0	0	0	0	66	0	0
Bacteria	Myxococcota	Polyangia	Haliangiales	Haliangiaceae	Haliangium	0	0	0	0	0	0	0	0	0	56	0	0	0	0	0	0	0	0	0	0	0	72	0	0	73	0	0	0	0	0	0	0	0	0	0	0	0	0	0
Bacteria	Proteobacteria	Gammaproteobacteria	Burkholderiales	Nitrosomonadaceae	MND1	0	0	37	0	0	0	0	0	0	50	0	0	0	21	0	0	0	0	0	0	0	0	0	93	0	0	0	0	0	0	0	0	0	0	0	0	0	0	0
Bacteria	Bacteroidota	Bacteroidia	Sphingobacteriales	KD3-93	NA	0	0	0	0	0	0	0	0	0	35	0	0	0	0	0	0	0	0	0	0	0	51	0	0	0	0	16	31	0	14	0	0	0	0	0	54	0	0	0
Bacteria	Firmicutes	Clostridia	Oscillospirales	Ruminococcaceae	Ruminococcus	0	0	0	0	0	0	0	0	0	0	144	0	0	0	0	0	0	0	10	0	0	0	0	0	0	0	0	47	0	0	0	0	0	0	0	0	0	0	0
Bacteria	Firmicutes	Clostridia	Peptostreptococcales-Tissierellales	Anaerovoracaceae	[Eubacterium] brachy group	0	0	0	0	0	0	0	0	0	0	0	201	0	0	0	0	0	0	0	0	0	0	0	0	0	0	0	0	0	0	0	0	0	0	0	0	0	0	0
Bacteria	Actinobacteriota	Thermoleophilia	Solirubrobacterales	67-14	NA	0	0	0	0	0	0	0	0	0	0	0	0	0	0	0	0	0	0	0	0	0	87	0	0	83	0	0	0	0	0	0	31	0	0	0	0	0	0	0
Bacteria	Myxococcota	Polyangia	Blfdi19	NA	NA	0	0	0	0	0	0	0	0	0	0	0	0	0	0	0	0	0	0	0	0	0	0	0	0	98	0	0	0	0	0	0	0	0	0	103	0	0	0	0
Bacteria	Bacteroidota	Bacteroidia	Flavobacteriales	Crocinitomicaceae	Fluviicola	0	0	0	0	0	0	0	0	0	77	0	0	0	0	0	0	0	0	0	0	0	123	0	0	0	0	0	0	0	0	0	0	0	0	0	0	0	0	0
Bacteria	Proteobacteria	Alphaproteobacteria	Rhodobacterales	Rhodobacteraceae	Seohaeicola	0	0	0	0	0	0	0	0	0	20	0	0	0	0	0	0	0	0	0	0	0	62	0	0	0	0	0	0	31	0	0	0	0	0	0	0	87	0	0
Bacteria	Patescibacteria	Saccharimonadia	Saccharimonadales	Saccharimonadaceae	NA	0	0	0	0	0	0	0	0	0	0	123	0	0	0	0	0	0	0	0	0	0	0	0	0	0	0	0	0	0	0	0	0	0	77	0	0	0	0	0
Bacteria	Bacteroidota	Bacteroidia	Flavobacteriales	Flavobacteriaceae	Capnocytophaga	0	0	0	0	0	0	0	0	0	0	0	0	0	0	0	0	0	0	0	0	0	0	67	0	0	0	0	0	0	0	0	0	0	0	133	0	0	0	0
Bacteria	Methylomirabilota	Methylomirabilia	Rokubacteriales	NA	NA	0	0	0	0	0	0	21	0	0	0	0	0	0	0	0	0	0	0	0	0	0	0	0	22	0	38	0	0	0	0	0	0	0	0	76	0	43	0	0
Bacteria	Bacteroidota	Bacteroidia	Sphingobacteriales	Sphingobacteriaceae	Pedobacter	0	0	0	0	0	0	0	0	0	0	0	0	0	0	0	0	0	0	0	0	0	0	0	0	150	0	0	50	0	0	0	0	0	0	0	0	0	0	0
Bacteria	Bacteroidota	Bacteroidia	Bacteroidales	Porphyromonadaceae	Porphyromonas	0	0	0	0	0	0	0	0	0	0	0	0	0	0	0	0	0	0	0	0	0	0	0	0	0	0	0	0	0	0	0	0	0	0	0	0	0	200	0
Bacteria	Bacteroidota	Bacteroidia	Bacteroidales	Paludibacteraceae	F0058	0	0	0	0	0	0	0	0	0	0	0	0	0	0	0	0	0	0	0	0	0	0	0	0	0	0	0	0	0	0	0	0	0	200	0	0	0	0	0
Bacteria	Verrucomicrobiota	Verrucomicrobiae	Pedosphaerales	Pedosphaeraceae	ADurb.Bin063-1	0	0	0	0	0	0	0	0	200	0	0	0	0	0	0	0	0	0	0	0	0	0	0	0	0	0	0	0	0	0	0	0	0	0	0	0	0	0	0
Bacteria	Sumerlaeota	Sumerlaeia	Sumerlaeales	Sumerlaeaceae	Sumerlaea	33	0	0	0	0	0	0	0	0	35	0	0	0	0	9	0	0	0	0	0	0	43	0	0	0	0	0	45	17	0	0	0	0	0	0	17	0	0	0
Bacteria	Firmicutes	Clostridia	Oscillospirales	[Eubacterium] coprostanoligenes group	NA	0	0	0	0	0	27	0	27	0	0	0	0	13	0	9	0	0	0	0	0	0	0	0	0	0	0	0	0	0	0	0	0	0	0	123	0	0	0	0
Bacteria	Acidobacteriota	Vicinamibacteria	Vicinamibacterales	NA	NA	0	0	0	0	0	0	0	0	0	0	118	0	0	0	0	0	0	0	0	0	0	0	0	81	0	0	0	0	0	0	0	0	0	0	0	0	0	0	0
Bacteria	Proteobacteria	Alphaproteobacteria	Holosporales	Holosporaceae	NA	0	0	0	0	0	0	0	0	0	0	73	0	0	0	13	0	0	0	0	0	0	0	0	0	0	80	0	0	0	0	0	0	0	0	0	33	0	0	0
Bacteria	Bacteroidota	Bacteroidia	Bacteroidales	Prevotellaceae	Prevotella	0	0	0	0	0	0	0	0	0	0	0	199	0	0	0	0	0	0	0	0	0	0	0	0	0	0	0	0	0	0	0	0	0	0	0	0	0	0	0
Bacteria	Desulfobacterota	Desulfuromonadia	Geobacterales	Geobacteraceae	Geobacter	0	0	111	0	0	0	0	0	0	0	0	0	0	7	0	0	0	0	0	81	0	0	0	0	0	0	0	0	0	0	0	0	0	0	0	0	0	0	0
Bacteria	Acidobacteriota	Vicinamibacteria	Vicinamibacterales	NA	NA	0	0	0	0	0	0	0	0	0	0	0	0	0	0	0	0	0	0	0	0	17	51	0	0	0	0	0	0	0	0	0	0	0	0	0	0	131	0	0
Bacteria	Planctomycetota	Phycisphaerae	Phycisphaerales	Phycisphaeraceae	NA	0	0	0	0	0	0	0	0	0	0	0	0	0	0	0	0	0	199	0	0	0	0	0	0	0	0	0	0	0	0	0	0	0	0	0	0	0	0	0
Bacteria	Firmicutes	Clostridia	Lachnospirales	Lachnospiraceae	Johnsonella	0	0	0	0	0	0	0	0	0	0	0	0	0	0	4	0	0	157	0	0	0	0	0	0	0	38	0	0	0	0	0	0	0	0	0	0	0	0	0
Bacteria	Firmicutes	Negativicutes	Veillonellales-Selenomonadales	Veillonellaceae	Anaeroglobus	0	0	0	0	0	0	0	0	0	0	0	0	0	0	0	0	0	0	0	0	0	37	0	0	0	31	0	0	0	0	0	0	0	0	0	0	131	0	0
Bacteria	Acidobacteriota	Acidobacteriae	Acidobacteriales	Acidobacteriaceae (Subgroup 1)	Occallatibacter	0	0	0	0	0	0	0	0	0	0	0	0	0	0	0	0	0	0	0	0	0	0	0	0	85	0	0	50	0	0	0	64	0	0	0	0	0	0	0
Bacteria	Firmicutes	Clostridia	Lachnospirales	Lachnospiraceae	Butyrivibrio	0	0	0	0	0	0	0	0	0	0	0	0	0	0	0	0	0	0	0	0	0	0	0	0	37	0	0	0	0	0	0	0	0	0	162	0	0	0	0
Bacteria	Proteobacteria	Alphaproteobacteria	Sphingomonadales	Sphingomonadaceae	Sphingomonas	0	0	0	0	0	0	0	0	0	0	0	0	0	0	0	0	0	0	0	0	0	0	0	0	0	42	57	0	0	0	0	0	0	0	0	0	100	0	0
Bacteria	Actinobacteriota	Thermoleophilia	Solirubrobacterales	Solirubrobacteraceae	Solirubrobacter	0	0	0	0	0	0	0	0	199	0	0	0	0	0	0	0	0	0	0	0	0	0	0	0	0	0	0	0	0	0	0	0	0	0	0	0	0	0	0
Bacteria	Actinobacteriota	Actinobacteria	Frankiales	Frankiaceae	Jatrophihabitans	0	32	0	0	0	0	0	0	0	0	0	0	0	0	0	0	0	0	0	41	0	66	0	34	0	0	0	0	0	0	0	0	0	0	0	25	0	0	0
Bacteria	Proteobacteria	Gammaproteobacteria	Burkholderiales	Oxalobacteraceae	Massilia	0	0	0	77	0	0	0	0	0	0	0	0	0	0	0	0	0	0	0	0	0	0	49	0	0	0	32	40	0	0	0	0	0	0	0	0	0	0	0
Bacteria	Proteobacteria	Gammaproteobacteria	KI89A clade	NA	NA	0	0	0	0	0	23	0	0	0	0	96	0	0	0	0	0	0	0	0	0	26	0	0	0	0	0	0	0	0	0	0	0	0	53	0	0	0	0	0
Bacteria	Verrucomicrobiota	Verrucomicrobiae	Chthoniobacterales	Chthoniobacteraceae	Candidatus Udaeobacter	0	0	0	0	0	20	0	0	0	0	0	0	0	0	0	0	0	0	0	0	0	0	0	48	0	0	0	0	0	0	0	0	0	0	130	0	0	0	0
Bacteria	Acidobacteriota	Blastocatellia	Blastocatellales	Blastocatellaceae	JGI 0001001-H03	0	0	0	0	0	0	0	0	0	41	0	0	0	0	21	0	0	0	0	0	0	58	0	0	57	0	0	0	0	5	16	0	0	0	0	0	0	0	0
Bacteria	Fusobacteriota	Fusobacteriia	Fusobacteriales	Fusobacteriaceae	Fusobacterium	0	0	74	0	0	0	0	0	0	0	70	0	0	0	0	0	0	0	0	0	0	0	0	0	54	0	0	0	0	0	0	0	0	0	0	0	0	0	0
Bacteria	Proteobacteria	Gammaproteobacteria	Burkholderiales	TRA3-20	NA	0	0	7	0	0	0	65	0	0	0	0	0	0	0	0	0	0	0	0	0	0	0	0	0	0	0	0	0	0	0	0	0	0	0	0	0	126	0	0
Bacteria	Proteobacteria	Gammaproteobacteria	Burkholderiales	Comamonadaceae	Variovorax	0	0	0	0	0	0	0	0	0	0	0	0	0	0	0	0	0	128	0	0	0	0	0	0	0	0	0	0	0	0	0	0	0	0	0	0	0	0	70
Bacteria	Acidobacteriota	Vicinamibacteria	Vicinamibacterales	NA	NA	0	0	0	0	0	0	0	0	0	0	0	0	0	0	0	0	0	0	0	0	0	0	0	0	111	0	0	0	0	0	0	0	0	0	0	0	0	87	0
Bacteria	Planctomycetota	Planctomycetes	Gemmatales	Gemmataceae	NA	0	0	0	0	0	0	0	0	0	0	0	0	0	0	0	0	0	0	78	0	0	0	0	0	69	0	0	51	0	0	0	0	0	0	0	0	0	0	0
Bacteria	Armatimonadota	NA	NA	NA	NA	0	0	0	0	0	0	0	0	0	0	0	0	0	0	0	0	0	0	0	0	0	0	0	0	0	0	0	0	0	0	0	0	0	0	0	0	0	198	0
Bacteria	Firmicutes	Clostridia	Lachnospirales	Lachnospiraceae	NA	0	0	0	0	0	0	0	0	0	0	0	0	0	0	0	0	0	0	0	0	0	0	0	0	0	0	0	0	0	0	0	0	0	0	0	0	0	198	0
Bacteria	Firmicutes	Clostridia	Peptostreptococcales-Tissierellales	Peptostreptococcaceae	Peptostreptococcus	66	0	0	0	0	0	0	0	0	0	0	0	0	0	0	0	0	0	0	131	0	0	0	0	0	0	0	0	0	0	0	0	0	0	0	0	0	0	0
Bacteria	Acidobacteriota	Vicinamibacteria	Vicinamibacterales	NA	NA	0	0	0	0	0	0	0	0	0	43	0	0	0	0	0	0	0	0	0	53	0	0	0	0	0	0	0	0	19	0	0	0	0	0	0	0	82	0	0
Bacteria	Proteobacteria	Alphaproteobacteria	Rhizobiales	Xanthobacteraceae	Rhodoplanes	0	0	0	0	0	0	0	0	0	0	79	0	0	0	0	0	0	0	0	0	0	0	0	0	118	0	0	0	0	0	0	0	0	0	0	0	0	0	0
Bacteria	Armatimonadota	Chthonomonadetes	Chthonomonadales	Chthonomonadaceae	Chthonomonas	0	0	0	0	0	0	0	0	0	0	0	0	0	0	0	116	0	0	0	0	0	0	0	0	0	0	0	0	0	6	18	0	0	0	0	0	0	0	57
Bacteria	Proteobacteria	Alphaproteobacteria	Rhodobacterales	Rhodobacteraceae	Tabrizicola	0	0	197	0	0	0	0	0	0	0	0	0	0	0	0	0	0	0	0	0	0	0	0	0	0	0	0	0	0	0	0	0	0	0	0	0	0	0	0
Bacteria	Bacteroidota	Bacteroidia	Bacteroidales	Bacteroidaceae	Bacteroides	0	0	69	0	0	0	0	0	0	0	0	0	0	74	0	0	0	0	0	0	0	0	0	0	0	0	0	0	0	0	0	0	54	0	0	0	0	0	0
Bacteria	Firmicutes	Bacilli	Lactobacillales	Lactobacillaceae	Lactobacillus	0	0	0	0	0	0	0	0	0	0	0	0	0	0	0	0	0	0	0	0	0	0	0	0	0	0	0	0	0	0	0	0	0	0	0	0	197	0	0
Bacteria	Firmicutes	Clostridia	Hungateiclostridiaceae	UCG-012	NA	0	0	0	0	0	0	0	0	0	0	0	0	0	0	0	0	0	0	0	0	0	0	0	0	0	0	0	0	0	0	0	0	0	0	0	0	0	197	0
Bacteria	Firmicutes	Clostridia	Peptococcales	Peptococcaceae	Peptococcus	97	0	0	0	0	0	0	0	0	0	0	0	0	0	0	0	0	0	0	0	0	0	28	0	0	0	0	0	0	0	30	41	0	0	0	0	0	0	0
Bacteria	Synergistota	Synergistia	Synergistales	Synergistaceae	Pyramidobacter	22	0	0	0	0	0	0	0	0	0	0	0	0	0	0	0	0	0	0	0	0	0	0	0	0	0	0	39	0	0	0	0	0	0	0	0	135	0	0
Bacteria	Bacteroidota	Bacteroidia	Bacteroidales	Prevotellaceae	Prevotella	0	68	0	0	0	0	0	0	0	0	0	0	0	0	0	0	0	0	0	0	0	0	0	0	0	0	0	0	0	0	0	0	0	0	0	0	0	128	0
Bacteria	Fusobacteriota	Fusobacteriia	Fusobacteriales	Leptotrichiaceae	Leptotrichia	0	0	196	0	0	0	0	0	0	0	0	0	0	0	0	0	0	0	0	0	0	0	0	0	0	0	0	0	0	0	0	0	0	0	0	0	0	0	0
Bacteria	Proteobacteria	Alphaproteobacteria	Caulobacterales	Caulobacteraceae	NA	0	0	47	0	0	0	0	25	0	0	0	0	0	0	27	0	0	0	0	0	0	0	40	0	0	0	0	0	0	14	0	43	0	0	0	0	0	0	0
Bacteria	Bacteroidota	Bacteroidia	Flavobacteriales	Weeksellaceae	Cloacibacterium	0	0	0	0	0	0	0	0	0	0	0	0	0	0	0	0	0	196	0	0	0	0	0	0	0	0	0	0	0	0	0	0	0	0	0	0	0	0	0
Bacteria	Bacteroidota	Bacteroidia	Cytophagales	Hymenobacteraceae	Adhaeribacter	0	0	0	0	0	0	0	0	0	0	0	0	0	0	0	0	0	0	0	0	0	0	0	0	175	0	0	0	0	0	21	0	0	0	0	0	0	0	0
Bacteria	Bacteroidota	Bacteroidia	Bacteroidales	Bacteroidaceae	Bacteroides	0	0	0	0	0	0	0	0	0	0	0	0	0	0	0	0	0	0	0	0	0	0	0	0	0	0	0	0	0	0	81	0	0	0	0	0	0	0	115
Bacteria	Armatimonadota	NA	NA	NA	NA	0	0	0	0	0	0	0	0	196	0	0	0	0	0	0	0	0	0	0	0	0	0	0	0	0	0	0	0	0	0	0	0	0	0	0	0	0	0	0
Bacteria	Actinobacteriota	Actinobacteria	Micrococcales	Micrococcaceae	Paenarthrobacter	0	0	0	0	0	0	0	0	0	22	0	0	0	0	0	0	0	0	0	0	0	69	45	0	0	14	0	35	0	10	0	0	0	0	0	0	0	0	0
Bacteria	Acidobacteriota	Acidobacteriae	Bryobacterales	Bryobacteraceae	Bryobacter	0	0	56	0	0	0	0	0	0	0	0	110	0	0	29	0	0	0	0	0	0	0	0	0	0	0	0	0	0	0	0	0	0	0	0	0	0	0	0
Bacteria	Proteobacteria	Alphaproteobacteria	Reyranellales	Reyranellaceae	Reyranella	0	0	28	0	0	0	0	0	0	0	0	0	0	0	17	0	0	0	0	0	0	0	0	105	0	45	0	0	0	0	0	0	0	0	0	0	0	0	0
Bacteria	Proteobacteria	Gammaproteobacteria	Burkholderiales	Oxalobacteraceae	Massilia	0	0	0	0	0	0	0	0	0	0	0	0	0	0	0	0	0	0	0	0	0	0	0	121	0	0	0	0	0	0	0	0	0	0	74	0	0	0	0
Bacteria	Bacteroidota	Bacteroidia	Bacteroidales	Porphyromonadaceae	Porphyromonas	0	0	0	0	0	0	0	0	0	0	0	0	0	0	0	0	0	0	0	0	0	0	0	62	0	0	0	0	0	0	0	0	0	0	0	0	133	0	0
Bacteria	Firmicutes	Clostridia	Lachnospirales	Lachnospiraceae	NA	0	0	0	0	0	0	0	0	0	0	0	0	0	0	0	0	0	0	0	0	0	0	0	0	0	24	0	0	0	0	14	0	0	0	0	0	157	0	0
Bacteria	Verrucomicrobiota	Verrucomicrobiae	Chthoniobacterales	Chthoniobacteraceae	Chthoniobacter	0	0	0	0	0	0	23	22	0	0	0	0	0	68	17	0	0	0	0	0	0	0	0	0	0	0	0	0	0	0	0	0	65	0	0	0	0	0	0
Bacteria	Fusobacteriota	Fusobacteriia	Fusobacteriales	Fusobacteriaceae	Fusobacterium	0	0	0	0	0	0	0	0	0	0	0	0	0	0	0	0	0	0	0	0	0	0	0	0	0	0	0	0	0	0	0	0	0	0	195	0	0	0	0
Bacteria	Myxococcota	Polyangia	Polyangiales	Polyangiaceae	NA	0	0	0	0	0	0	0	0	0	0	0	0	0	0	0	0	0	0	0	0	0	0	0	0	0	0	0	0	0	0	0	0	0	0	0	0	0	195	0
Bacteria	Planctomycetota	Planctomycetes	Planctomycetales	Rubinisphaeraceae	SH-PL14	0	0	0	0	0	0	0	0	0	0	0	0	0	195	0	0	0	0	0	0	0	0	0	0	0	0	0	0	0	0	0	0	0	0	0	0	0	0	0
Bacteria	Bacteroidota	Bacteroidia	Bacteroidales	Prevotellaceae	Prevotella	32	0	0	0	0	0	0	0	0	0	0	0	0	0	0	0	0	0	0	0	0	0	0	0	0	0	0	26	0	0	0	0	0	0	0	0	54	82	0
Bacteria	Proteobacteria	Gammaproteobacteria	Pseudomonadales	Pseudomonadaceae	Pseudomonas	17	0	0	0	0	0	0	0	0	16	0	0	0	0	0	0	0	0	0	0	0	0	0	0	0	19	0	0	0	17	61	20	0	0	0	0	0	0	44
Bacteria	Actinobacteriota	Actinobacteria	Propionibacteriales	Nocardioidaceae	Marmoricola	0	0	0	0	0	0	57	0	0	31	0	0	0	0	0	0	0	0	0	0	0	0	46	0	0	0	23	0	0	0	0	37	0	0	0	0	0	0	0
Bacteria	Firmicutes	Negativicutes	Veillonellales-Selenomonadales	Selenomonadaceae	Selenomonas	0	0	0	0	0	0	0	0	0	0	0	0	0	0	0	0	0	0	0	83	0	0	0	0	0	60	0	0	0	0	10	0	0	0	0	41	0	0	0
Bacteria	Firmicutes	Negativicutes	Veillonellales-Selenomonadales	Selenomonadaceae	Selenomonas	0	0	0	0	0	0	0	0	0	0	0	0	0	0	0	0	0	0	0	0	0	0	31	0	0	0	0	0	0	0	0	0	0	0	0	0	90	73	0
Bacteria	Acidobacteriota	Vicinamibacteria	Vicinamibacterales	NA	NA	0	0	0	0	0	0	0	0	0	0	0	0	0	43	0	0	0	0	0	0	0	0	0	95	0	0	0	0	19	0	0	0	0	0	0	0	37	0	0
Bacteria	Planctomycetota	Planctomycetes	Planctomycetales	NA	NA	0	0	0	0	0	0	0	0	0	0	0	0	0	0	0	0	0	0	0	0	0	0	0	0	123	0	0	33	23	0	15	0	0	0	0	0	0	0	0
Bacteria	Acidobacteriota	Acidobacteriae	Acidobacteriales	NA	NA	0	0	0	0	0	0	0	0	0	0	0	0	0	0	0	0	0	0	0	0	0	0	0	0	120	0	0	74	0	0	0	0	0	0	0	0	0	0	0
Bacteria	Bacteroidota	Bacteroidia	Chitinophagales	Chitinophagaceae	NA	0	0	0	0	0	0	0	0	0	0	0	0	0	0	0	0	0	0	0	0	0	0	0	0	0	40	28	0	0	6	26	0	0	0	0	0	0	0	94
Bacteria	Firmicutes	Clostridia	Lachnospirales	Lachnospiraceae	Coprococcus	0	0	0	0	0	0	0	0	0	0	0	0	0	0	0	0	0	0	0	0	0	0	0	0	0	0	0	25	0	0	43	0	0	0	0	0	126	0	0
Bacteria	Proteobacteria	Alphaproteobacteria	Rhodobacterales	Rhodobacteraceae	Palleronia-Pseudomaribius	0	0	0	0	0	0	0	0	0	0	0	0	0	0	0	0	0	0	0	0	0	0	0	0	0	0	0	0	0	0	0	0	0	0	0	0	0	194	0
Bacteria	Firmicutes	Bacilli	Lactobacillales	Streptococcaceae	Streptococcus	0	0	0	0	0	0	0	0	194	0	0	0	0	0	0	0	0	0	0	0	0	0	0	0	0	0	0	0	0	0	0	0	0	0	0	0	0	0	0
Bacteria	Proteobacteria	Gammaproteobacteria	Pseudomonadales	Moraxellaceae	Acinetobacter	92	0	0	0	0	0	0	0	0	0	0	0	0	0	0	0	0	0	0	0	0	101	0	0	0	0	0	0	0	0	0	0	0	0	0	0	0	0	0
Bacteria	Patescibacteria	Saccharimonadia	Saccharimonadales	NA	NA	0	0	0	115	0	0	0	0	0	0	0	0	0	0	0	0	0	0	0	0	0	0	0	0	0	0	0	0	0	0	0	78	0	0	0	0	0	0	0
Bacteria	Firmicutes	Clostridia	Lachnospirales	Lachnospiraceae	Lachnospiraceae NK4A136 group	0	0	0	109	0	0	0	0	0	0	0	0	0	0	0	0	0	0	0	0	0	0	0	0	0	16	0	0	0	25	0	0	0	0	0	43	0	0	0
Bacteria	Chloroflexi	Anaerolineae	Caldilineales	Caldilineaceae	NA	0	0	0	76	0	0	0	0	0	0	0	0	0	0	0	0	0	0	0	0	0	0	36	8	0	0	0	18	0	0	0	0	0	55	0	0	0	0	0
Bacteria	Firmicutes	Clostridia	Peptostreptococcales-Tissierellales	NA	NA	0	0	0	0	0	41	0	0	0	0	0	0	0	0	0	0	0	0	0	0	0	0	0	0	0	68	0	47	0	14	0	0	0	0	0	23	0	0	0
Bacteria	Bacteroidota	Bacteroidia	Bacteroidales	Rikenellaceae	Alistipes	0	0	0	0	0	0	0	0	0	0	0	0	0	0	0	0	0	0	0	82	0	0	0	111	0	0	0	0	0	0	0	0	0	0	0	0	0	0	0
Bacteria	Actinobacteriota	Actinobacteria	Actinomycetales	Actinomycetaceae	Actinomyces	0	0	37	0	0	0	0	0	0	0	0	0	0	0	0	0	0	65	0	0	0	0	0	0	0	32	0	0	0	0	0	0	0	0	0	0	0	0	59
Bacteria	Acidobacteriota	Vicinamibacteria	Vicinamibacterales	Vicinamibacteraceae	NA	0	0	0	0	0	0	0	0	0	0	0	0	0	0	0	0	0	0	0	0	0	36	0	0	69	0	0	0	0	0	8	0	0	0	0	0	0	80	0
Bacteria	Actinobacteriota	MB-A2-108	NA	NA	NA	0	0	0	0	0	0	0	0	0	0	0	0	0	105	16	0	0	0	0	0	0	0	20	0	0	0	0	0	0	5	0	0	47	0	0	0	0	0	0
Bacteria	Actinobacteriota	Thermoleophilia	Gaiellales	Gaiellaceae	Gaiella	0	0	0	0	0	0	0	0	0	0	0	0	0	0	0	0	0	0	0	0	0	0	0	0	0	0	0	0	0	19	65	0	0	0	0	0	0	0	109
Bacteria	Firmicutes	Bacilli	Lactobacillales	Lactobacillaceae	Lactobacillus	0	0	0	0	0	0	0	0	0	0	0	0	0	0	0	0	0	0	0	0	0	0	0	0	0	0	0	0	0	0	0	0	0	0	193	0	0	0	0
Bacteria	Planctomycetota	Phycisphaerae	Tepidisphaerales	WD2101 soil group	NA	0	0	0	0	0	0	0	0	0	0	0	0	0	0	0	0	0	0	0	0	0	0	0	0	0	0	0	0	0	0	0	0	0	0	0	0	0	193	0
Bacteria	Proteobacteria	Alphaproteobacteria	Rickettsiales	Rickettsiaceae	Rickettsia	0	0	0	0	0	0	0	0	0	0	0	0	0	76	0	0	0	0	0	0	0	0	0	0	0	0	0	0	0	0	0	0	117	0	0	0	0	0	0
Bacteria	Actinobacteriota	Thermoleophilia	Gaiellales	NA	NA	0	0	0	0	0	0	0	0	193	0	0	0	0	0	0	0	0	0	0	0	0	0	0	0	0	0	0	0	0	0	0	0	0	0	0	0	0	0	0
Bacteria	Verrucomicrobiota	Verrucomicrobiae	Pedosphaerales	Pedosphaeraceae	NA	31	0	0	0	0	0	0	0	0	0	0	0	0	0	0	0	0	0	0	0	0	0	0	0	45	0	0	0	0	0	23	0	0	0	0	0	0	93	0
Bacteria	Proteobacteria	Alphaproteobacteria	Rhizobiales	Devosiaceae	Devosia	0	0	0	0	33	0	0	0	0	0	0	0	0	0	0	0	0	0	0	0	0	0	0	0	0	0	16	0	0	0	30	0	0	0	0	0	113	0	0
Bacteria	Proteobacteria	Gammaproteobacteria	Burkholderiales	Oxalobacteraceae	NA	0	0	0	0	0	0	0	0	0	76	0	0	0	0	0	0	0	0	0	0	0	58	32	0	0	26	0	0	0	0	0	0	0	0	0	0	0	0	0
Bacteria	Firmicutes	Clostridia	Lachnospirales	Lachnospiraceae	Lachnospira	0	0	0	0	0	0	0	0	0	0	0	164	0	0	0	0	0	0	0	0	0	28	0	0	0	0	0	0	0	0	0	0	0	0	0	0	0	0	0
Bacteria	Bacteroidota	Bacteroidia	Chitinophagales	Chitinophagaceae	Edaphobaculum	0	0	157	0	0	0	0	0	0	0	0	0	0	0	35	0	0	0	0	0	0	0	0	0	0	0	0	0	0	0	0	0	0	0	0	0	0	0	0
Bacteria	Verrucomicrobiota	Verrucomicrobiae	Pedosphaerales	Pedosphaeraceae	NA	0	0	43	0	0	0	0	0	0	0	0	0	0	15	0	0	0	0	0	0	0	0	0	0	101	0	33	0	0	0	0	0	0	0	0	0	0	0	0
Bacteria	Firmicutes	Negativicutes	Veillonellales-Selenomonadales	Selenomonadaceae	Megamonas	0	0	0	0	0	0	0	0	0	0	0	0	0	0	0	0	0	0	0	0	0	0	0	0	0	0	0	0	0	0	0	0	0	0	0	0	0	192	0
Bacteria	Fusobacteriota	Fusobacteriia	Fusobacteriales	Fusobacteriaceae	Fusobacterium	0	0	0	0	0	0	0	0	192	0	0	0	0	0	0	0	0	0	0	0	0	0	0	0	0	0	0	0	0	0	0	0	0	0	0	0	0	0	0
Bacteria	Proteobacteria	Alphaproteobacteria	Reyranellales	Reyranellaceae	Reyranella	0	0	0	0	0	0	0	0	192	0	0	0	0	0	0	0	0	0	0	0	0	0	0	0	0	0	0	0	0	0	0	0	0	0	0	0	0	0	0
Bacteria	Bacteroidota	Bacteroidia	Bacteroidales	Prevotellaceae	Prevotella	0	0	0	0	0	0	0	0	192	0	0	0	0	0	0	0	0	0	0	0	0	0	0	0	0	0	0	0	0	0	0	0	0	0	0	0	0	0	0
[truncated: 6,926 more rows]

## Sheet: Figure S1
File S1: Figure S1. Relative abundance of the top 5 phyla

## Sheet: Figure S2
File S1: Figure S2. Relative abundance of the top 5 families

## Sheet: Figure S3
File S1: Figure S3. Relative abundance of the top 5 genera
